# Supplementary material for: GAL and F2R as immune diagnostic biomarkers for fetal growth restriction
Source: iScience. 2026 Mar 4;29(4):115228. doi: 10.1016/j.isci.2026.115228 (PMC13015252; doi:10.1016/j.isci.2026.115228)
Supplement: Table S1. 113 DEGs between FGR and AGA patients within the three datasets (GSE24129+GSE100415+GSE147776) — This table is provided as a separate Excel file. [file mmc2.xls]

id	logFC	AveExpr	t	P.Value	adj.P.Val	B
PAWR	-0.643323094	8.66580665114379	-4.65352001	2.15656331750032e-05	0.0908721527510574	2.48243670850897
ZNF217	-0.620015594	8.52209412391067	-4.6146988	2.4659947465853e-05	0.0908721527510574	2.3678041574564
ERVW-1	-0.772669767	10.1267932630719	-4.567019449	2.90581670000983e-05	0.0908721527510574	2.22749484910539
ACOXL	-1.050301334	6.40378915141612	-4.430652149	4.63019559365685e-05	0.0920517205716077	1.82927139434708
HSD17B1	-0.641155872	11.748763585512	-4.308566966	6.9938526856633e-05	0.0920517205716077	1.47689030898164
ZNF683	0.895578133804563	6.12686026334423	4.29341340655279	7.35883928144597e-05	0.0920517205716077	1.43344054006943
RUNX3	0.64801845421627	6.70080697930283	4.13499543328173	0.000124690292347373	0.110710430048921	0.983263788348125
ANK3	-0.665820329	7.49285183523965	-4.10191623	0.000139057112204074	0.110710430048921	0.890235336498955
FBXO2	0.79811504159226	6.70778058619281	4.07840074271594	0.000150231422449351	0.110710430048921	0.824315789547693
ERV3-1	-1.00055831	10.138921832244	-3.978136201	0.000208414016478664	0.110710430048921	0.545294762237051
PBX4	0.699207992088293	6.79772173747277	3.96276560630673	0.000219069003980112	0.110710430048921	0.502821061498287
SMOX	0.64168583816964	6.91211771650327	3.92981922002282	0.000243706630236965	0.110710430048921	0.412056266933316
USP27X	-0.615877736	9.04398758523965	-3.899451098	0.000268766303599279	0.110710430048921	0.328732730994445
MT1H	0.894325647222221	5.43048674237473	3.89063075499462	0.000276498343761574	0.110710430048921	0.304593218551866
KCNK12	0.972095320411707	8.52945678376906	3.86196196393105	0.0003031373516897	0.110710430048921	0.226326272932385
C9orf131	-0.612969539	5.92732982570806	-3.847510681	0.000317485259180052	0.110710430048921	0.186987061029083
MUC15	-0.919630716	10.0735518510349	-3.8302113	0.000335520832947211	0.110710430048921	0.139995734211372
ZFAT	-0.591265967	10.1295352775054	-3.807858372	0.000360287916624083	0.110710430048921	0.079441590700986
GSTA3	-0.774196331	8.65280093137255	-3.759264141	0.000420332816377397	0.110710430048921	-0.051551169
TNFRSF8	0.662899330009922	7.19800526171024	3.74042082184587	0.000446109018097531	0.110710430048921	-0.102103186
CHST2	0.618954631324399	9.08972100408497	3.68352659312511	0.000533459213516626	0.110710430048921	-0.253895954
CILP2	0.776503794915674	6.17231876034858	3.67720524197429	0.000544119069011785	0.110710430048921	-0.270682212
GAL	0.611739854761903	6.39065421895425	3.66367665012917	0.000567622037230884	0.110710430048921	-0.306553452
HLF	-0.721782776	6.78611485294118	-3.638565439	0.000613846283913231	0.110710430048921	-0.372940587
CATSPERB	-1.031169099	5.75728274836601	-3.637924825	0.0006150713598015	0.110710430048921	-0.37463085
ALOXE3	-0.596300341	5.71113738507625	-3.627481565	0.00063537521087181	0.110710430048921	-0.402161801
IL17D	0.637155966046626	6.94804156753813	3.61556916368795	0.000659317569116823	0.110710430048921	-0.433511243
C11orf86	0.665777363690478	5.63921217973856	3.59604738042724	0.000700428129819963	0.110710430048921	-0.484759571
F12	0.647321435937501	6.18157675408497	3.5925546767788	0.000708036965697791	0.110710430048921	-0.493911917
CST7	0.801497522395834	6.13097707189542	3.5369497391544	0.000840329785091076	0.121427937756056	-0.638930932
ZNF554	-0.868718702	6.14535113262527	-3.492596196	0.000962424525712556	0.126446338201557	-0.753661369
CD52	0.680077847643847	7.65527306808279	3.48988563725649	0.00097040918277636	0.126446338201557	-0.760645234
LAG3	0.615992170510912	6.69901646704793	3.44422769735695	0.00111475707869882	0.133506370430163	-0.877800195
COMP	0.756396779191467	7.69801461791939	3.42386573516672	0.00118551220209054	0.135632648258897	-0.929749533
MCEMP1	0.675500645213293	5.62183196704793	3.42185986587227	0.00119270855451904	0.135632648258897	-0.934857049
CD5	0.620530260838292	5.05741795561002	3.41084266281338	0.00123297966208464	0.13756404889713	-0.962877714
LRRC15	0.959624451140873	5.85485999945534	3.40156126250483	0.00126790416331002	0.137914897207348	-0.986441093
ADAMTS3	-0.648438517	6.5436200245098	-3.374954808	0.00137329550950558	0.144191932538993	-1.053771888
RAB3B	-0.795704543	8.56006698583878	-3.362197464	0.0014267253550882	0.146286126777036	-1.085940947
LRRN4CL	0.760352845039682	6.09142263017429	3.32664254971351	0.00158621933984275	0.147707562828041	-1.175199305
LGALS13	-0.800595253	9.4684258916122	-3.271104044	0.00186951588998077	0.150938698200219	-1.313437747
ADAMTS6	-0.762505861	8.15829026443355	-3.259183231	0.00193625646840235	0.150938698200219	-1.342917838
PDZK1IP1	1.01208552415675	6.43057796051198	3.25699332488337	0.00194875893135356	0.150938698200219	-1.348326034
RAMP1	0.661085956969249	8.92425007734205	3.24495367654884	0.00201886645859482	0.153054548670076	-1.378017829
GDPD1	-0.631811111	5.92049380610022	-3.212877832	0.0022174338236203	0.156711184743878	-1.456778685
NKG7	0.688056420783728	8.11901412282135	3.16192906436579	0.0025710518331468	0.161389636276795	-1.580840865
GZMB	0.607058449181546	7.20622762418301	3.15520154081549	0.00262152411067365	0.161389636276795	-1.597126058
SLC7A2	-0.591582032	11.1173061549564	-3.134837144	0.00278003715264644	0.161389636276795	-1.646283029
LGR5	-0.599369438	7.89907758142702	-3.127733308	0.00283741785886743	0.162880770002221	-1.663381457
EPDR1	0.592931719246032	7.16589409858388	3.10012246458518	0.00307116466538118	0.167247311513305	-1.7295949
DSC3	-0.65015257	7.04513307135076	-3.099763817	0.00307431638267028	0.167247311513305	-1.730452407
PIM2	0.691800345833334	6.47128614460784	3.0780889836194	0.00327051633226405	0.169412064841671	-1.782152905
PADI1	0.849063946701389	6.19266489433551	3.06210018149666	0.00342269493529846	0.17168051887305	-1.820134955
CHI3L1	0.812873026661706	7.26582489814815	3.05625858001735	0.00347992812887095	0.17168051887305	-1.833978765
POT1	-0.835059699	7.47641939079521	-3.00615433	0.00400889915196944	0.179559922643262	-1.951983679
TRPV6	-0.603971411	10.751072370915	-2.998170504	0.00409981799642896	0.17993767393155	-1.970664433
FAM171B	-0.71007497	8.45499279793028	-2.992142959	0.00416972910541732	0.17993767393155	-1.984745317
FAM43B	0.740599947123015	7.89339094553377	2.99075917684738	0.0041859351757999	0.17993767393155	-1.987975215
EXPH5	-0.667507157	10.9971684980937	-2.966979298	0.00447376966327459	0.183162680606387	-2.043319599
ZNF117	-0.607296118	9.39837743436819	-2.923198503	0.00505244661730133	0.187615352245921	-2.144413427
LGALS14	-0.72181764	9.61980390114379	-2.900157135	0.0053842305539282	0.189616721488049	-2.197197021
CLDN16	-0.649663296	6.20355007434641	-2.877767006	0.00572590641845964	0.194935384247813	-2.248207582
BLID	-0.745896954	6.37342178649237	-2.872706072	0.0058058720426087	0.19613641166734	-2.259699081
ITIH6	-0.708814288	7.85643937391068	-2.853692889	0.00611562710575877	0.202485111407812	-2.302742954
CD48	0.706762313244048	5.55456481944444	2.84317747162061	0.00629344167078103	0.203422898862532	-2.326461592
GNG4	0.704214932663693	6.05138372385621	2.8271527603326	0.00657363424900918	0.208341517742928	-2.362486978
SBSN	0.602868759424605	5.95511087554466	2.82529478419764	0.00660685654033879	0.208341517742928	-2.366654511
SLC25A35	-0.654452834	7.98391960430283	-2.785074179	0.00736517164141826	0.215193959319296	-2.456388784
OPRK1	-0.968410517	5.90915678839869	-2.779393899	0.00747851368330493	0.215193959319296	-2.468987033
FSTL3	0.804947029489091	10.8628848303377	2.76524137102611	0.00776793562553311	0.215193959319296	-2.500294787
IL1B	0.795713879836307	7.07023116584967	2.74348139907243	0.00823310515751018	0.215193959319296	-2.548204809
WT1	0.756884608060514	5.94778937118736	2.73996799166317	0.00831057141727596	0.215193959319296	-2.555914584
CHI3L2	0.814350168080359	6.28746532924837	2.73536107194247	0.00841316388516595	0.215193959319296	-2.56601301
CXCL10	1.20738378710317	6.88425283469499	2.70653691522363	0.00908192697861656	0.220102817920481	-2.62891305
F2R	0.70335729920635	6.59906725517429	2.70233417595161	0.00918341368331764	0.220914080316578	-2.638043344
UTS2R	-0.653353079	8.49263778676471	-2.68781463	0.00954208561943254	0.222472306834888	-2.669505955
CAPG	0.595020959995041	7.70291717510893	2.6415204610243	0.0107730924930577	0.224915443066338	-2.768981104
PLAC1	-0.605408193	11.3207510964052	-2.641068493	0.0107857956363988	0.224915443066338	-2.769945927
SERPINA3	1.02569250716766	6.67724925190632	2.62354350606915	0.0112890373535552	0.227017340522829	-2.807261446
EGR2	0.620389354067463	6.58183102832244	2.61161654564393	0.0116436852318538	0.230825449390268	-2.832550588
FPR3	0.631729049429563	6.990076541	2.57027239146762	0.0129530991836726	0.24026865212846	-2.919540318
DIRAS2	0.598337118849205	5.27981428376906	2.56451347525732	0.0131457540196747	0.24055553772426	-2.931573809
CCL8	0.746994805853173	6.76573983796296	2.54048996127254	0.0139778221071989	0.244043127789083	-2.981550039
NKX2-5	-0.647754082	9.81531595533769	-2.51053285	0.0150822250412651	0.248128042132408	-3.043365337
GNGT1	-0.628351675	6.99884460321351	-2.497012299	0.0156060766773721	0.251505926309911	-3.07107973
ENDOU	-0.632837961	8.88436638126362	-2.46003319	0.0171238956110389	0.256246043266524	-3.146287756
CXCL9	1.23142378655754	6.52841100027233	2.45063186760252	0.0175304256505394	0.256246043266524	-3.165269154
GBP5	0.783595420411705	6.80496185729848	2.42508276475976	0.0186794985641074	0.262541401728562	-3.216566442
LAIR2	0.806499701091268	7.50755121132898	2.403628369	0.0196962498939226	0.267790353425254	-3.259316817
IGFBP1	1.64174176500496	10.1391963453159	2.40101090280266	0.019823636363561	0.267790353425254	-3.264511979
CA10	-0.613285747	5.87769101334423	-2.379443179	0.0209017543463061	0.27331102670406	-3.307149725
HLA-DQA1	0.877010661160714	8.17528520915033	2.36346310976313	0.0217341271109341	0.274823656526761	-3.338544787
ASCL2	0.589078056175597	8.31021955718954	2.3587055600921	0.0219876042496055	0.275594129817952	-3.347859241
IL1R2	1.04626593050595	7.06491153267974	2.35096188627977	0.0224058350845887	0.276600394271399	-3.362988116
TNC	0.590143447197423	6.1378894422658	2.31866490739286	0.0242278273919599	0.285814603081204	-3.425659129
CST6	0.587303885639883	7.96687335375817	2.27056151867215	0.0271864467140742	0.296327210797519	-3.517711586
KCNK17	-0.81232663	6.8211443085512	-2.248651251	0.0286372419957696	0.300978326837298	-3.559123209
NDP	0.750935121800595	5.47339743382353	2.24470934771871	0.0289054115335502	0.301592832680075	-3.566539067
KISS1	-0.744460228	11.357714539488	-2.237726248	0.0293859335764945	0.303290959660371	-3.579650342
SLPI	0.642605467708331	6.5733183374183	2.23389109267268	0.0296528326412588	0.304082398270921	-3.586836993
UCHL1	0.634727154042658	7.25711546840959	2.21494796978998	0.0310028055607963	0.308155433196402	-3.622186911
HTRA4	0.710113613640871	11.1442212175926	2.21288516418315	0.0311530357995372	0.308155433196402	-3.626021497
MAOB	0.890855941815474	6.80672894526144	2.19369991760314	0.0325812995370114	0.311589813385685	-3.661545257
PRUNE2	0.64847424311756	5.76832935416667	2.18989852778902	0.0328710447717569	0.311975644195681	-3.668553895
TTR	0.694285905084326	6.49976415059913	2.18868145785912	0.0329642889104991	0.312386583319267	-3.670795705
PRL	1.21971691733631	8.21225303839869	2.16782709525504	0.0345985612821856	0.316253096541149	-3.709049683
CHRDL1	1.16498759538691	7.1821460253268	2.09025844751781	0.0413176194036348	0.333306523934607	-3.848673349
LTF	0.631110335143848	6.96148252355665	2.07098486451031	0.0431538175213686	0.340425483551283	-3.882707977
CCK	-0.705007096	7.75818972984749	-2.03877034	0.046381292221717	0.346585175867059	-3.939003587
C3	0.723562091641867	7.66807800708061	2.03272703173893	0.0470094866907578	0.348066875741657	-3.949481623
EGLN3	0.605290662103172	7.66464093436819	2.03160938292554	0.0471264675973187	0.348081211624244	-3.951416555
SLC12A8	0.597176855753969	6.2975426914488	2.01568382898333	0.0488208845776073	0.354624355402577	-3.978890023
COL17A1	0.669640988020831	8.49564320833333	2.00927911940994	0.0495170010453134	0.35618640947431	-3.989887335
