# Supplementary material for: GAL and F2R as immune diagnostic biomarkers for fetal growth restriction
Source: iScience. 2026 Mar 4;29(4):115228. doi: 10.1016/j.isci.2026.115228 (PMC13015252; doi:10.1016/j.isci.2026.115228)
Supplement: Data S1. GO and KEGG enrichment analysis results, related to Figure 2 — The file contains the full lists of significantly enriched GO terms (supplemental S1.txt) and KEGG pathways (supplemental S2.txt). Provided as two separate text files. [file mmc5.zip]

Archive with 3 entries (2 files):
- Data1/
- Data1/Supplementary S1.txt
- Data1/Supplementary S2.txt
