# Supplementary material for: GAL and F2R as immune diagnostic biomarkers for fetal growth restriction
Source: iScience. 2026 Mar 4;29(4):115228. doi: 10.1016/j.isci.2026.115228 (PMC13015252; doi:10.1016/j.isci.2026.115228)
Supplement: Data S1. GO and KEGG enrichment analysis results, related to Figure 2 — The file contains the full lists of significantly enriched GO terms (supplemental S1.txt) and KEGG pathways (supplemental S2.txt). Provided as two separate text files. [file mmc5.zip › Data1/Supplementary S1.txt]

ONTOLOGY	ID	Description	GeneRatio	BgRatio	pvalue	p.adjust	qvalue	geneID	Count
BP	GO:0043270	positive regulation of ion transport	7/19	275/18723	5.9215190057963e-09	5.97481267684847e-06	2.86726183438558e-06	GAL/OPRK1/IL1B/CXCL10/F2R/CXCL9/CCK	7
BP	GO:0034764	positive regulation of transmembrane transport	6/19	219/18723	5.71419937843648e-08	2.8828135864212e-05	1.38343774425304e-05	GAL/OPRK1/CXCL10/F2R/CXCL9/C3	6
BP	GO:1904064	positive regulation of cation transmembrane transport	5/19	151/18723	3.38906930875421e-07	0.0001139856977511	5.47007677904189e-05	GAL/OPRK1/CXCL10/F2R/CXCL9	5
BP	GO:0034767	positive regulation of ion transmembrane transport	5/19	167/18723	5.58773765330613e-07	0.000140950682304647	6.7641034750548e-05	GAL/OPRK1/CXCL10/F2R/CXCL9	5
BP	GO:0050886	endocrine process	4/19	83/18723	1.32273141689833e-06	0.000266927199930083	0.000128096095110154	GAL/OPRK1/IL1B/F2R	4
BP	GO:0044060	regulation of endocrine process	3/19	36/18723	6.19336386239803e-06	0.000958340983955807	0.000459899694976445	GAL/OPRK1/F2R	3
BP	GO:0051930	regulation of sensory perception of pain	3/19	38/18723	7.30815908892848e-06	0.000958340983955807	0.000459899694976445	OPRK1/F2R/CCK	3
BP	GO:0051931	regulation of sensory perception	3/19	39/18723	7.91209727658655e-06	0.000958340983955807	0.000459899694976445	OPRK1/F2R/CCK	3
BP	GO:0051281	positive regulation of release of sequestered calcium ion into cytosol	3/19	40/18723	8.54813563488827e-06	0.000958340983955807	0.000459899694976445	CXCL10/F2R/CXCL9	3
BP	GO:0051047	positive regulation of secretion	5/19	310/18723	1.15786035474579e-05	0.0011682810979385	0.000560648171771645	GAL/OPRK1/IL1B/PRL/CCK	5
BP	GO:0051235	maintenance of location	5/19	327/18723	1.498576119945e-05	0.00133260667363173	0.00063950661923801	IL1B/CXCL10/F2R/CXCL9/C3	5
BP	GO:0060986	endocrine hormone secretion	3/19	49/18723	1.5848642302855e-05	0.00133260667363173	0.00063950661923801	GAL/OPRK1/IL1B	3
BP	GO:0032496	response to lipopolysaccharide	5/19	343/18723	1.88653132963219e-05	0.00146423854738375	0.000702675636948021	OPRK1/IL1B/CXCL10/F2R/CXCL9	5
BP	GO:0010524	positive regulation of calcium ion transport into cytosol	3/19	54/18723	2.12685295967092e-05	0.00153285331164854	0.000735603279284679	CXCL10/F2R/CXCL9	3
BP	GO:1904062	regulation of cation transmembrane transport	5/19	357/18723	2.28669637476504e-05	0.00153818442809195	0.000738161636766258	GAL/OPRK1/CXCL10/F2R/CXCL9	5
BP	GO:0002237	response to molecule of bacterial origin	5/19	363/18723	2.4772098829711e-05	0.00156219048244865	0.00074968193826757	OPRK1/IL1B/CXCL10/F2R/CXCL9	5
BP	GO:0032757	positive regulation of interleukin-8 production	3/19	62/18723	3.22633488498982e-05	0.00191492464644396	0.000918956066312891	IL17D/IL1B/F2R	3
BP	GO:0010959	regulation of metal ion transport	5/19	406/18723	4.23225927243579e-05	0.00232030365856294	0.00111349400963847	GAL/OPRK1/CXCL10/F2R/CXCL9	5
BP	GO:1903998	regulation of eating behavior	2/19	10/18723	4.3692536682553e-05	0.00232030365856294	0.00111349400963847	OPRK1/CCK	2
BP	GO:0071222	cellular response to lipopolysaccharide	4/19	209/18723	5.12713782508292e-05	0.00253138970223691	0.0012147924083553	OPRK1/IL1B/CXCL10/CXCL9	4
BP	GO:1904427	positive regulation of calcium ion transmembrane transport	3/19	73/18723	5.26850185797572e-05	0.00253138970223691	0.0012147924083553	CXCL10/F2R/CXCL9	3
BP	GO:0009612	response to mechanical stimulus	4/19	216/18723	5.82850187173676e-05	0.00267316290390109	0.00128282816315737	TNFRSF8/IL1B/CXCL10/TNC	4
BP	GO:0071219	cellular response to molecule of bacterial origin	4/19	221/18723	6.37073163586861e-05	0.00279481226982236	0.00134120666018287	OPRK1/IL1B/CXCL10/CXCL9	4
BP	GO:0051279	regulation of release of sequestered calcium ion into cytosol	3/19	79/18723	6.67290599139052e-05	0.00280540089388043	0.00134628805089458	CXCL10/F2R/CXCL9	3
BP	GO:0007188	adenylate cyclase-modulating G protein-coupled receptor signaling pathway	4/19	233/18723	7.82172875618938e-05	0.00315684972599803	0.00151494535909352	LGR5/OPRK1/CXCL10/CXCL9	4
BP	GO:0001819	positive regulation of cytokine production	5/19	467/18723	8.22660897197762e-05	0.00319255709720208	0.00153208102312134	TNFRSF8/IL17D/IL1B/F2R/C3	5
BP	GO:0019221	cytokine-mediated signaling pathway	5/19	472/18723	8.65116326114938e-05	0.00323297175203694	0.0015514756725648	IL1B/CXCL10/CCL8/CXCL9/IL1R2	5
BP	GO:0070098	chemokine-mediated signaling pathway	3/19	88/18723	9.2065456975744e-05	0.00331764450316163	0.00159210940634745	CXCL10/CCL8/CXCL9	3
BP	GO:0071216	cellular response to biotic stimulus	4/19	246/18723	9.6511996442223e-05	0.0033579518762139	0.00161145257217505	OPRK1/IL1B/CXCL10/CXCL9	4
BP	GO:0032725	positive regulation of granulocyte macrophage colony-stimulating factor production	2/19	15/18723	0.00010164114516512	0.00339193844612211	0.001627762438283	IL17D/IL1B	2
BP	GO:0034765	regulation of ion transmembrane transport	5/19	491/18723	0.000104212182190075	0.00339193844612211	0.001627762438283	GAL/OPRK1/CXCL10/F2R/CXCL9	5
BP	GO:0032755	positive regulation of interleukin-6 production	3/19	93/18723	0.000108521591406839	0.00342182142904688	0.00164210302786664	IL17D/IL1B/F2R	3
BP	GO:1990868	response to chemokine	3/19	97/18723	0.000122986284754011	0.00353036778322721	0.00169419350089669	CXCL10/CCL8/CXCL9	3
BP	GO:1990869	cellular response to chemokine	3/19	97/18723	0.000122986284754011	0.00353036778322721	0.00169419350089669	CXCL10/CCL8/CXCL9	3
BP	GO:0007631	feeding behavior	3/19	99/18723	0.000130667077602843	0.00353036778322721	0.00169419350089669	GAL/OPRK1/CCK	3
BP	GO:0032604	granulocyte macrophage colony-stimulating factor production	2/19	17/18723	0.000131490212354813	0.00353036778322721	0.00169419350089669	IL17D/IL1B	2
BP	GO:0032645	regulation of granulocyte macrophage colony-stimulating factor production	2/19	17/18723	0.000131490212354813	0.00353036778322721	0.00169419350089669	IL17D/IL1B	2
BP	GO:0010522	regulation of calcium ion transport into cytosol	3/19	102/18723	0.000142764200421056	0.00353036778322721	0.00169419350089669	CXCL10/F2R/CXCL9	3
BP	GO:0032677	regulation of interleukin-8 production	3/19	102/18723	0.000142764200421056	0.00353036778322721	0.00169419350089669	IL17D/IL1B/F2R	3
BP	GO:0019233	sensory perception of pain	3/19	103/18723	0.000146952871056039	0.00353036778322721	0.00169419350089669	OPRK1/F2R/CCK	3
BP	GO:0030593	neutrophil chemotaxis	3/19	103/18723	0.000146952871056039	0.00353036778322721	0.00169419350089669	CXCL10/CCL8/CXCL9	3
BP	GO:0032637	interleukin-8 production	3/19	103/18723	0.000146952871056039	0.00353036778322721	0.00169419350089669	IL17D/IL1B/F2R	3
BP	GO:1903532	positive regulation of secretion by cell	4/19	282/18723	0.000163354633409349	0.00378672201312026	0.0018172157175268	GAL/OPRK1/IL1B/CCK	4
BP	GO:1901739	regulation of myoblast fusion	2/19	19/18723	0.000165129602157871	0.00378672201312026	0.0018172157175268	CXCL10/CXCL9	2
BP	GO:1905954	positive regulation of lipid localization	3/19	110/18723	0.000178530732501823	0.00400305575765198	0.00192103244329447	GAL/IL1B/C3	3
BP	GO:0002526	acute inflammatory response	3/19	112/18723	0.000188298477057685	0.00413028615980878	0.00198208923218615	IL1B/SERPINA3/C3	3
BP	GO:0071347	cellular response to interleukin-1	3/19	113/18723	0.000193309902886248	0.00414999344706859	0.00199154659188519	IL1B/CCL8/IL1R2	3
BP	GO:0030449	regulation of complement activation	2/19	21/18723	0.000202545436464772	0.0041923154522691	0.00201185656256198	IL1B/C3	2
BP	GO:0051209	release of sequestered calcium ion into cytosol	3/19	115/18723	0.000203591136928827	0.0041923154522691	0.00201185656256198	CXCL10/F2R/CXCL9	3
BP	GO:0051283	negative regulation of sequestering of calcium ion	3/19	116/18723	0.000208862249575597	0.00421484019643554	0.00202266599588999	CXCL10/F2R/CXCL9	3
BP	GO:0051282	regulation of sequestering of calcium ion	3/19	118/18723	0.000219668713037633	0.00434599473441121	0.00208560594421695	CXCL10/F2R/CXCL9	3
BP	GO:0051208	sequestering of calcium ion	3/19	122/18723	0.000242356656790845	0.0045284790129993	0.00217317859890426	CXCL10/F2R/CXCL9	3
BP	GO:0051928	positive regulation of calcium ion transport	3/19	122/18723	0.000242356656790845	0.0045284790129993	0.00217317859890426	CXCL10/F2R/CXCL9	3
BP	GO:1990266	neutrophil migration	3/19	122/18723	0.000242356656790845	0.0045284790129993	0.00217317859890426	CXCL10/CCL8/CXCL9	3
BP	GO:0006959	humoral immune response	4/19	317/18723	0.000255625563344523	0.00468956715299315	0.00225048342848766	IL1B/CXCL10/CXCL9/C3	4
BP	GO:0071621	granulocyte chemotaxis	3/19	125/18723	0.000260333428871629	0.00469065053091918	0.00225100333234867	CXCL10/CCL8/CXCL9	3
BP	GO:0002922	positive regulation of humoral immune response	2/19	24/18723	0.000265719750822655	0.00470370576456244	0.00225726842804102	IL1B/C3	2
BP	GO:0019216	regulation of lipid metabolic process	4/19	331/18723	0.000301376556653228	0.00524291285626046	0.00251602932959138	GAL/IL1B/SERPINA3/C3	4
BP	GO:0048520	positive regulation of behavior	2/19	27/18723	0.000337313360237617	0.00548980574056458	0.0026345111268684	OPRK1/CCK	2
BP	GO:0060142	regulation of syncytium formation by plasma membrane fusion	2/19	27/18723	0.000337313360237617	0.00548980574056458	0.0026345111268684	CXCL10/CXCL9	2
BP	GO:0007586	digestion	3/19	137/18723	0.000340835562272085	0.00548980574056458	0.0026345111268684	OPRK1/SERPINA3/CCK	3
BP	GO:0045765	regulation of angiogenesis	4/19	342/18723	0.000341252884097165	0.00548980574056458	0.0026345111268684	IL1B/CXCL10/PRL/C3	4
BP	GO:0002675	positive regulation of acute inflammatory response	2/19	28/18723	0.00036304082827644	0.00548980574056458	0.0026345111268684	IL1B/C3	2
BP	GO:0007205	protein kinase C-activating G protein-coupled receptor signaling pathway	2/19	28/18723	0.00036304082827644	0.00548980574056458	0.0026345111268684	F2R/CCK	2
BP	GO:0010575	positive regulation of vascular endothelial growth factor production	2/19	28/18723	0.00036304082827644	0.00548980574056458	0.0026345111268684	IL1B/C3	2
BP	GO:0060259	regulation of feeding behavior	2/19	28/18723	0.00036304082827644	0.00548980574056458	0.0026345111268684	OPRK1/CCK	2
BP	GO:1901342	regulation of vasculature development	4/19	348/18723	0.00036453615918516	0.00548980574056458	0.0026345111268684	IL1B/CXCL10/PRL/C3	4
BP	GO:0097553	calcium ion transmembrane import into cytosol	3/19	142/18723	0.000378612449003752	0.00561794060359979	0.00269600195885024	CXCL10/F2R/CXCL9	3
BP	GO:0070555	response to interleukin-1	3/19	143/18723	0.000386477700660034	0.00565153623139093	0.00271212421515813	IL1B/CCL8/IL1R2	3
BP	GO:0031644	regulation of nervous system process	3/19	144/18723	0.000394447647006618	0.0056856810832811	0.00272851003944427	OPRK1/F2R/CCK	3
BP	GO:0007189	adenylate cyclase-activating G protein-coupled receptor signaling pathway	3/19	146/18723	0.000410704013122312	0.00579126777647816	0.0027791801963173	LGR5/CXCL10/CXCL9	3
BP	GO:0070498	interleukin-1-mediated signaling pathway	2/19	30/18723	0.000417279876450767	0.00579126777647816	0.0027791801963173	IL1B/IL1R2	2
BP	GO:1903531	negative regulation of secretion by cell	3/19	147/18723	0.000418991623075228	0.00579126777647816	0.0027791801963173	OPRK1/IL1B/F2R	3
BP	GO:0097530	granulocyte migration	3/19	148/18723	0.000427386308092134	0.00582747006574275	0.00279655336731695	CXCL10/CCL8/CXCL9	3
BP	GO:0009615	response to virus	4/19	367/18723	0.000445815729782218	0.00599770761800344	0.00287824892210274	OPRK1/CXCL10/CCL8/CXCL9	4
BP	GO:1900745	positive regulation of p38MAPK cascade	2/19	32/18723	0.000475219675478823	0.00630916648102805	0.0030277153839371	OPRK1/IL1B	2
BP	GO:1903169	regulation of calcium ion transmembrane transport	3/19	159/18723	0.000526962439968912	0.00690526106400821	0.00331377610916882	CXCL10/F2R/CXCL9	3
BP	GO:0060402	calcium ion transport into cytosol	3/19	160/18723	0.000536687585010264	0.00694253555481226	0.00333166382057654	CXCL10/F2R/CXCL9	3
BP	GO:0033280	response to vitamin D	2/19	35/18723	0.000569038437652393	0.00726784536191474	0.00348777723277949	CXCL10/TNC	2
BP	GO:0032635	interleukin-6 production	3/19	165/18723	0.000587043855745941	0.00731268210429203	0.00350929400445917	IL17D/IL1B/F2R	3
BP	GO:0032675	regulation of interleukin-6 production	3/19	165/18723	0.000587043855745941	0.00731268210429203	0.00350929400445917	IL17D/IL1B/F2R	3
BP	GO:0042755	eating behavior	2/19	36/18723	0.000602146971404747	0.00740934505057792	0.00355568173101648	OPRK1/CCK	2
BP	GO:0051954	positive regulation of amine transport	2/19	37/18723	0.000636170483098333	0.00773368695718335	0.00371133065599535	OPRK1/CCK	2
BP	GO:0051048	negative regulation of secretion	3/19	171/18723	0.000651352761111807	0.00782398733287874	0.00375466503899037	OPRK1/IL1B/F2R	3
BP	GO:0032892	positive regulation of organic acid transport	2/19	40/18723	0.000743713958199458	0.00882832216262651	0.00423663678974304	IL1B/CCK	2
BP	GO:0006816	calcium ion transport	4/19	422/18723	0.000753798447715567	0.00884398411331403	0.00424415282679511	CXCL10/F2R/CCL8/CXCL9	4
BP	GO:1905952	regulation of lipid localization	3/19	181/18723	0.000768253057982322	0.00890996937361107	0.00427581859252109	GAL/IL1B/C3	3
BP	GO:0060401	cytosolic calcium ion transport	3/19	182/18723	0.000780628178881551	0.00895061173285779	0.00429532251537696	CXCL10/F2R/CXCL9	3
BP	GO:0007520	myoblast fusion	2/19	42/18723	0.000819953502240831	0.00922419334461853	0.00442661200618071	CXCL10/CXCL9	2
BP	GO:0052548	regulation of endopeptidase activity	4/19	432/18723	0.000822772448974893	0.00922419334461853	0.00442661200618071	F2R/SERPINA3/CCK/C3	4
BP	GO:0140353	lipid export from cell	2/19	43/18723	0.000859431387096294	0.00932436849010925	0.00447468520729253	GAL/IL1B	2
BP	GO:1901381	positive regulation of potassium ion transmembrane transport	2/19	43/18723	0.000859431387096294	0.00932436849010925	0.00447468520729253	GAL/OPRK1	2
BP	GO:1903793	positive regulation of anion transport	2/19	43/18723	0.000859431387096294	0.00932436849010925	0.00447468520729253	IL1B/CCK	2
BP	GO:0007528	neuromuscular junction development	2/19	44/18723	0.00089981243876535	0.00955695527067619	0.00458630162694804	F2R/TNC	2
BP	GO:0046427	positive regulation of receptor signaling pathway via JAK-STAT	2/19	44/18723	0.00089981243876535	0.00955695527067619	0.00458630162694804	F2R/PRL	2
BP	GO:0007565	female pregnancy	3/19	193/18723	0.000925232686700043	0.00970176062467892	0.00465579248589255	IL1B/ENDOU/PRL	3
BP	GO:0002920	regulation of humoral immune response	2/19	45/18723	0.000941094978658935	0.00970176062467892	0.00465579248589255	IL1B/C3	2
BP	GO:0006874	cellular calcium ion homeostasis	4/19	448/18723	0.000942291913992601	0.00970176062467892	0.00465579248589255	CXCL10/F2R/CCL8/CXCL9	4
BP	GO:1900744	regulation of p38MAPK cascade	2/19	47/18723	0.00102635781961965	0.0104605559595578	0.00501993191945813	OPRK1/IL1B	2
BP	GO:0055074	calcium ion homeostasis	4/19	460/18723	0.00103965826915754	0.0104704307681508	0.0050246707561936	CXCL10/F2R/CCL8/CXCL9	4
BP	GO:0052547	regulation of peptidase activity	4/19	461/18723	0.00104808078055821	0.0104704307681508	0.0050246707561936	F2R/SERPINA3/CCK/C3	4
BP	GO:0023061	signal release	4/19	463/18723	0.00106507057582925	0.0104851241488064	0.0050317219847175	GAL/OPRK1/IL1B/F2R	4
BP	GO:0002673	regulation of acute inflammatory response	2/19	48/18723	0.00107033477435784	0.0104851241488064	0.0050317219847175	IL1B/C3	2
BP	GO:0006953	acute-phase response	2/19	49/18723	0.00111520652465806	0.0107166036512379	0.00514280703100457	IL1B/SERPINA3	2
BP	GO:1904894	positive regulation of receptor signaling pathway via STAT	2/19	49/18723	0.00111520652465806	0.0107166036512379	0.00514280703100457	F2R/PRL	2
BP	GO:0043268	positive regulation of potassium ion transport	2/19	50/18723	0.00116097140276643	0.0109577071811254	0.0052585105662904	GAL/OPRK1	2
BP	GO:0031667	response to nutrient levels	4/19	474/18723	0.00116201651970309	0.0109577071811254	0.0052585105662904	CXCL10/TNC/PRL/CCK	4
BP	GO:0045661	regulation of myoblast differentiation	2/19	51/18723	0.00120762774308919	0.0112697353338227	0.00540825022540131	CXCL10/CXCL9	2
BP	GO:0043410	positive regulation of MAPK cascade	4/19	480/18723	0.00121744415400066	0.0112697353338227	0.00540825022540131	OPRK1/IL1B/F2R/CCL8	4
BP	GO:0051651	maintenance of location in cell	3/19	214/18723	0.00124635440738814	0.0114324690641331	0.0054863447597947	CXCL10/F2R/CXCL9	3
BP	GO:0072503	cellular divalent inorganic cation homeostasis	4/19	486/18723	0.00127471319826783	0.0115872578112814	0.00556062656427881	CXCL10/F2R/CCL8/CXCL9	4
BP	GO:0044706	multi-multicellular organism process	3/19	220/18723	0.0013494759896179	0.0120497457834023	0.00578257061224251	IL1B/ENDOU/PRL	3
BP	GO:0097529	myeloid leukocyte migration	3/19	220/18723	0.0013494759896179	0.0120497457834023	0.00578257061224251	CXCL10/CCL8/CXCL9	3
BP	GO:0000768	syncytium formation by plasma membrane fusion	2/19	55/18723	0.00140313449012033	0.0122048508666501	0.00585700422373279	CXCL10/CXCL9	2
BP	GO:0038066	p38MAPK cascade	2/19	55/18723	0.00140313449012033	0.0122048508666501	0.00585700422373279	OPRK1/IL1B	2
BP	GO:0140253	cell-cell fusion	2/19	55/18723	0.00140313449012033	0.0122048508666501	0.00585700422373279	CXCL10/CXCL9	2
BP	GO:0006949	syncytium formation	2/19	57/18723	0.00150619348985825	0.0129893096689485	0.0062334593372451	CXCL10/CXCL9	2
BP	GO:0030595	leukocyte chemotaxis	3/19	230/18723	0.00153304895507262	0.0131088677599006	0.00629083424918293	CXCL10/CCL8/CXCL9	3
BP	GO:0010574	regulation of vascular endothelial growth factor production	2/19	58/18723	0.00155904361001341	0.0132191176680969	0.00634374224330977	IL1B/C3	2
BP	GO:0010573	vascular endothelial growth factor production	2/19	62/18723	0.00177920978822112	0.0149601889692926	0.00717926756650627	IL1B/C3	2
BP	GO:0070663	regulation of leukocyte proliferation	3/19	245/18723	0.00183672511041385	0.0153161622843601	0.0073500961356274	GAL/IL1B/CCL8	3
BP	GO:0046888	negative regulation of hormone secretion	2/19	64/18723	0.00189452930058351	0.015541301335681	0.00745813845330264	OPRK1/IL1B	2
BP	GO:0048247	lymphocyte chemotaxis	2/19	64/18723	0.00189452930058351	0.015541301335681	0.00745813845330264	CXCL10/CCL8	2
BP	GO:0046883	regulation of hormone secretion	3/19	249/18723	0.00192360732741526	0.0156525789787258	0.00751153964865043	GAL/OPRK1/IL1B	3
BP	GO:0050766	positive regulation of phagocytosis	2/19	66/18723	0.00201332229271513	0.0162515375467965	0.00779897477599124	IL1B/C3	2
BP	GO:0051924	regulation of calcium ion transport	3/19	255/18723	0.00205869769424192	0.0164778221787139	0.00790756684806052	CXCL10/F2R/CXCL9	3
BP	GO:0032890	regulation of organic acid transport	2/19	67/18723	0.00207401726134457	0.0164778221787139	0.00790756684806052	IL1B/CCK	2
BP	GO:0002548	monocyte chemotaxis	2/19	70/18723	0.00226127651312012	0.0176904892770647	0.00848951548427289	CXCL10/CCL8	2
BP	GO:0032868	response to insulin	3/19	264/18723	0.00227223769932758	0.0176904892770647	0.00848951548427289	GAL/OPRK1/IL1B	3
BP	GO:0051607	defense response to virus	3/19	265/18723	0.0022967830478647	0.0176904892770647	0.00848951548427289	OPRK1/CXCL10/CXCL9	3
BP	GO:0140546	defense response to symbiont	3/19	265/18723	0.0022967830478647	0.0176904892770647	0.00848951548427289	OPRK1/CXCL10/CXCL9	3
BP	GO:0050795	regulation of behavior	2/19	71/18723	0.0023254156290339	0.0177753361340546	0.00853023276998083	OPRK1/CCK	2
BP	GO:0002534	cytokine production involved in inflammatory response	2/19	72/18723	0.00239041172457232	0.0178661142969887	0.00857379643901184	IL17D/IL1R2	2
BP	GO:0050709	negative regulation of protein secretion	2/19	72/18723	0.00239041172457232	0.0178661142969887	0.00857379643901184	IL1B/F2R	2
BP	GO:1900015	regulation of cytokine production involved in inflammatory response	2/19	72/18723	0.00239041172457232	0.0178661142969887	0.00857379643901184	IL17D/IL1R2	2
BP	GO:0043627	response to estrogen	2/19	75/18723	0.00259052571290681	0.0192194150317865	0.00922323396236169	GAL/OPRK1	2
BP	GO:0031349	positive regulation of defense response	3/19	278/18723	0.00263105149107538	0.0193775982079931	0.00929914472450768	IL1B/CCK/C3	3
BP	GO:0010827	regulation of glucose transmembrane transport	2/19	77/18723	0.00272819031736989	0.0199474205088856	0.00957259760480663	IL1B/C3	2
BP	GO:0006919	activation of cysteine-type endopeptidase activity involved in apoptotic process	2/19	78/18723	0.00279829437254745	0.0201677072992884	0.00967831136369794	F2R/CCK	2
BP	GO:0008306	associative learning	2/19	78/18723	0.00279829437254745	0.0201677072992884	0.00967831136369794	OPRK1/CCK	2
BP	GO:0061844	antimicrobial humoral immune response mediated by antimicrobial peptide	2/19	79/18723	0.00286924412092754	0.0205323923263538	0.00985332060938161	CXCL10/CXCL9	2
BP	GO:0001942	hair follicle development	2/19	81/18723	0.00301367428357244	0.0212643171477244	0.0102045651118389	GAL/LGR5	2
BP	GO:0071260	cellular response to mechanical stimulus	2/19	81/18723	0.00301367428357244	0.0212643171477244	0.0102045651118389	TNFRSF8/IL1B	2
BP	GO:0046879	hormone secretion	3/19	295/18723	0.00311172153352557	0.0218036599119951	0.0104633911215041	GAL/OPRK1/IL1B	3
BP	GO:0022404	molting cycle process	2/19	84/18723	0.00323662219564057	0.0220658905094685	0.0105892333570033	GAL/LGR5	2
BP	GO:0022405	hair cycle process	2/19	84/18723	0.00323662219564057	0.0220658905094685	0.0105892333570033	GAL/LGR5	2
BP	GO:0032370	positive regulation of lipid transport	2/19	84/18723	0.00323662219564057	0.0220658905094685	0.0105892333570033	GAL/IL1B	2
BP	GO:0045445	myoblast differentiation	2/19	84/18723	0.00323662219564057	0.0220658905094685	0.0105892333570033	CXCL10/CXCL9	2
BP	GO:0098773	skin epidermis development	2/19	85/18723	0.00331261249332861	0.0224323893004602	0.0107651130125833	GAL/LGR5	2
BP	GO:0009914	hormone transport	3/19	306/18723	0.00344982379110869	0.0230151242282211	0.0110447625527951	GAL/OPRK1/IL1B	3
BP	GO:0019915	lipid storage	2/19	87/18723	0.00346709502744262	0.0230151242282211	0.0110447625527951	IL1B/C3	2
BP	GO:0044070	regulation of anion transport	2/19	87/18723	0.00346709502744262	0.0230151242282211	0.0110447625527951	IL1B/CCK	2
BP	GO:0070372	regulation of ERK1 and ERK2 cascade	3/19	309/18723	0.00354580336887525	0.0233837620862427	0.0112216687284666	IL1B/F2R/CCL8	3
BP	GO:0060326	cell chemotaxis	3/19	310/18723	0.0035781590393608	0.0234439121475003	0.0112505342317564	CXCL10/CCL8/CXCL9	3
BP	GO:0070588	calcium ion transmembrane transport	3/19	312/18723	0.0036434161282184	0.0237174636991765	0.0113818092969811	CXCL10/F2R/CXCL9	3
BP	GO:0070664	negative regulation of leukocyte proliferation	2/19	90/18723	0.00370504986615419	0.0239640725317281	0.0115001547802357	GAL/CCL8	2
BP	GO:0051952	regulation of amine transport	2/19	91/18723	0.00378602342109469	0.02433183205022	0.0116766394482304	OPRK1/CCK	2
BP	GO:0070661	leukocyte proliferation	3/19	318/18723	0.0038435774606876	0.0245453775812265	0.0117791181340193	GAL/IL1B/CCL8	3
BP	GO:0007204	positive regulation of cytosolic calcium ion concentration	3/19	319/18723	0.00387758137774546	0.0246049256950134	0.0118076947678328	CXCL10/F2R/CXCL9	3
BP	GO:0071496	cellular response to external stimulus	3/19	320/18723	0.00391177008184839	0.0246049256950134	0.0118076947678328	TNFRSF8/IL1B/TNC	3
BP	GO:0007589	body fluid secretion	2/19	93/18723	0.00395044396689016	0.0246049256950134	0.0118076947678328	OPRK1/PRL	2
BP	GO:0033273	response to vitamin	2/19	93/18723	0.00395044396689016	0.0246049256950134	0.0118076947678328	CXCL10/TNC	2
BP	GO:0060562	epithelial tube morphogenesis	3/19	325/18723	0.00408549673143165	0.0250314174212201	0.01201236452325	LGR5/CXCL10/TNC	3
BP	GO:0002532	production of molecular mediator involved in inflammatory response	2/19	95/18723	0.00411815192460113	0.0250314174212201	0.01201236452325	IL17D/IL1R2	2
BP	GO:0050764	regulation of phagocytosis	2/19	95/18723	0.00411815192460113	0.0250314174212201	0.01201236452325	IL1B/C3	2
BP	GO:1901379	regulation of potassium ion transmembrane transport	2/19	95/18723	0.00411815192460113	0.0250314174212201	0.01201236452325	GAL/OPRK1	2
BP	GO:0070371	ERK1 and ERK2 cascade	3/19	330/18723	0.00426389122475302	0.0257620733279988	0.0123630000843769	IL1B/F2R/CCL8	3
BP	GO:0015837	amine transport	2/19	99/18723	0.00446337981132862	0.0268068466049439	0.0128643779023256	OPRK1/CCK	2
BP	GO:0046425	regulation of receptor signaling pathway via JAK-STAT	2/19	103/18723	0.00482160688084122	0.0287869901938982	0.0138146319849702	F2R/PRL	2
BP	GO:0007200	phospholipase C-activating G protein-coupled receptor signaling pathway	2/19	104/18723	0.00491318307820863	0.0289906533679094	0.0139123682116095	OPRK1/F2R	2
BP	GO:0022600	digestive system process	2/19	104/18723	0.00491318307820863	0.0289906533679094	0.0139123682116095	OPRK1/SERPINA3	2
BP	GO:0002449	lymphocyte mediated immunity	3/19	350/18723	0.0050249214455179	0.0294352138075049	0.0141257089890483	IL1B/HLA-DQA1/C3	3
BP	GO:0045861	negative regulation of proteolysis	3/19	351/18723	0.00506499321281663	0.0294352138075049	0.0141257089890483	SERPINA3/IL1R2/C3	3
BP	GO:0007218	neuropeptide signaling pathway	2/19	106/18723	0.00509874791539189	0.0294352138075049	0.0141257089890483	GAL/OPRK1	2
BP	GO:0051480	regulation of cytosolic calcium ion concentration	3/19	353/18723	0.00514572064979643	0.0294352138075049	0.0141257089890483	CXCL10/F2R/CXCL9	3
BP	GO:0002824	positive regulation of adaptive immune response based on somatic recombination of immune receptors built from immunoglobulin superfamily domains	2/19	107/18723	0.00519273345662624	0.0294352138075049	0.0141257089890483	IL1B/C3	2
BP	GO:0042303	molting cycle	2/19	107/18723	0.00519273345662624	0.0294352138075049	0.0141257089890483	GAL/LGR5	2
BP	GO:0042633	hair cycle	2/19	107/18723	0.00519273345662624	0.0294352138075049	0.0141257089890483	GAL/LGR5	2
BP	GO:0002460	adaptive immune response based on somatic recombination of immune receptors built from immunoglobulin superfamily domains	3/19	356/18723	0.00526827579969842	0.0296965937536073	0.0142511430041827	IL1B/HLA-DQA1/C3	3
BP	GO:0043266	regulation of potassium ion transport	2/19	109/18723	0.00538310305316322	0.0300614796003829	0.0144262486215389	GAL/OPRK1	2
BP	GO:0009306	protein secretion	3/19	359/18723	0.00539259445755134	0.0300614796003829	0.0144262486215389	GAL/IL1B/F2R	3
BP	GO:0035592	establishment of protein localization to extracellular region	3/19	360/18723	0.00543442719348187	0.0301282254847429	0.0144582794042895	GAL/IL1B/F2R	3
BP	GO:1904659	glucose transmembrane transport	2/19	110/18723	0.00547948402206436	0.0302120184604532	0.0144984909413265	IL1B/C3	2
BP	GO:0002821	positive regulation of adaptive immune response	2/19	112/18723	0.00567463060031532	0.0311179471506422	0.0149332384218824	IL1B/C3	2
BP	GO:0002708	positive regulation of lymphocyte mediated immunity	2/19	113/18723	0.00577339313540414	0.0313343626673009	0.015037094389399	IL1B/C3	2
BP	GO:0071692	protein localization to extracellular region	3/19	368/18723	0.00577620560566697	0.0313343626673009	0.015037094389399	GAL/IL1B/F2R	3
BP	GO:0050900	leukocyte migration	3/19	369/18723	0.00581982149927062	0.0313534548840605	0.0150462565819914	CXCL10/CCL8/CXCL9	3
BP	GO:0008645	hexose transmembrane transport	2/19	114/18723	0.0058729464549925	0.0313534548840605	0.0150462565819914	IL1B/C3	2
BP	GO:1904892	regulation of receptor signaling pathway via STAT	2/19	114/18723	0.0058729464549925	0.0313534548840605	0.0150462565819914	F2R/PRL	2
BP	GO:0045862	positive regulation of proteolysis	3/19	372/18723	0.00595186698400043	0.0316075462466128	0.0151681928678127	IL1B/F2R/CCK	3
BP	GO:0015749	monosaccharide transmembrane transport	2/19	116/18723	0.00607441932133429	0.0320894717027555	0.0153994647991941	IL1B/C3	2
BP	GO:0014902	myotube differentiation	2/19	117/18723	0.00617633580995265	0.0322897556074726	0.0154955793432136	CXCL10/CXCL9	2
BP	GO:0072676	lymphocyte migration	2/19	117/18723	0.00617633580995265	0.0322897556074726	0.0154955793432136	CXCL10/CCL8	2
BP	GO:0050878	regulation of body fluid levels	3/19	379/18723	0.0062669935141723	0.0324899912794726	0.015591670740762	OPRK1/F2R/PRL	3
BP	GO:0034219	carbohydrate transmembrane transport	2/19	118/18723	0.006279036966796	0.0324899912794726	0.015591670740762	IL1B/C3	2
BP	GO:0019730	antimicrobial humoral response	2/19	122/18723	0.00669765782556567	0.0344792691122233	0.0165463082693889	CXCL10/CXCL9	2
BP	GO:0032874	positive regulation of stress-activated MAPK cascade	2/19	126/18723	0.00712871181262966	0.0365120315682403	0.0175218136992233	OPRK1/IL1B	2
BP	GO:0051224	negative regulation of protein transport	2/19	127/18723	0.00723840664156618	0.0368866277845469	0.0177015792404064	IL1B/F2R	2
BP	GO:0032612	interleukin-1 production	2/19	128/18723	0.00734887098822765	0.0368906011299587	0.0177034860151072	F2R/IL1R2	2
BP	GO:0032652	regulation of interleukin-1 production	2/19	128/18723	0.00734887098822765	0.0368906011299587	0.0177034860151072	F2R/IL1R2	2
BP	GO:0070304	positive regulation of stress-activated protein kinase signaling cascade	2/19	128/18723	0.00734887098822765	0.0368906011299587	0.0177034860151072	OPRK1/IL1B	2
BP	GO:0043280	positive regulation of cysteine-type endopeptidase activity involved in apoptotic process	2/19	129/18723	0.00746010334851897	0.0372635855378992	0.0178824780631513	F2R/CCK	2
BP	GO:0006956	complement activation	2/19	130/18723	0.00757210222032827	0.0376367051246858	0.0180615349823749	IL1B/C3	2
BP	GO:1904950	negative regulation of establishment of protein localization	2/19	131/18723	0.00768486610352464	0.0380099504826292	0.018240652258108	IL1B/F2R	2
BP	GO:0043434	response to peptide hormone	3/19	414/18723	0.00799275804676444	0.0393203031332289	0.0188694793607901	GAL/OPRK1/IL1B	3
BP	GO:0002705	positive regulation of leukocyte mediated immunity	2/19	134/18723	0.00802773284979699	0.0393203031332289	0.0188694793607901	IL1B/C3	2
BP	GO:0002687	positive regulation of leukocyte migration	2/19	135/18723	0.00814354181677734	0.0396948487590741	0.0190492206240406	CXCL10/CCL8	2
BP	GO:0003158	endothelium development	2/19	136/18723	0.00826010832413001	0.0400694677838807	0.019228997110829	IL1B/CXCL10	2
BP	GO:0045471	response to ethanol	2/19	137/18723	0.00837743088356495	0.040444151968981	0.0194088048674887	OPRK1/TNC	2
BP	GO:0050808	synapse organization	3/19	426/18723	0.00864321163176358	0.0415285739830926	0.0199292097775	F2R/TNC/C3	3
BP	GO:0032103	positive regulation of response to external stimulus	3/19	427/18723	0.00869879274003621	0.0415975444298414	0.0199623081088384	IL1B/CXCL10/C3	3
BP	GO:0050729	positive regulation of inflammatory response	2/19	142/18723	0.00897533250932043	0.0427175023674732	0.0204997664065909	IL1B/C3	2
BP	GO:0007612	learning	2/19	144/18723	0.00921973365386477	0.0436747007359134	0.0209591177700904	OPRK1/CCK	2
BP	GO:0002443	leukocyte mediated immunity	3/19	440/18723	0.00944077511790619	0.0439443326351505	0.0210885118274156	IL1B/HLA-DQA1/C3	3
BP	GO:2001056	positive regulation of cysteine-type endopeptidase activity	2/19	148/18723	0.00971745478748709	0.0439443326351505	0.0210885118274156	F2R/CCK	2
BP	GO:0016525	negative regulation of angiogenesis	2/19	149/18723	0.00984373459876192	0.0439443326351505	0.0210885118274156	CXCL10/PRL	2
BP	GO:0032368	regulation of lipid transport	2/19	149/18723	0.00984373459876192	0.0439443326351505	0.0210885118274156	GAL/IL1B	2
BP	GO:0010876	lipid localization	3/19	448/18723	0.00991542860721829	0.0439443326351505	0.0210885118274156	GAL/IL1B/C3	3
BP	GO:2000181	negative regulation of blood vessel morphogenesis	2/19	151/18723	0.0100985034076662	0.0439443326351505	0.0210885118274156	CXCL10/PRL	2
BP	GO:0002524	hypersensitivity	1/19	10/18723	0.0101041478407878	0.0439443326351505	0.0210885118274156	C3	1
BP	GO:0031943	regulation of glucocorticoid metabolic process	1/19	10/18723	0.0101041478407878	0.0439443326351505	0.0210885118274156	GAL	1
BP	GO:0032275	luteinizing hormone secretion	1/19	10/18723	0.0101041478407878	0.0439443326351505	0.0210885118274156	OPRK1	1
BP	GO:0033080	immature T cell proliferation in thymus	1/19	10/18723	0.0101041478407878	0.0439443326351505	0.0210885118274156	IL1B	1
BP	GO:0038003	G protein-coupled opioid receptor signaling pathway	1/19	10/18723	0.0101041478407878	0.0439443326351505	0.0210885118274156	OPRK1	1
BP	GO:0042711	maternal behavior	1/19	10/18723	0.0101041478407878	0.0439443326351505	0.0210885118274156	OPRK1	1
BP	GO:0044848	biological phase	1/19	10/18723	0.0101041478407878	0.0439443326351505	0.0210885118274156	GAL	1
BP	GO:0097278	complement-dependent cytotoxicity	1/19	10/18723	0.0101041478407878	0.0439443326351505	0.0210885118274156	C3	1
BP	GO:2000252	negative regulation of feeding behavior	1/19	10/18723	0.0101041478407878	0.0439443326351505	0.0210885118274156	CCK	1
BP	GO:2000253	positive regulation of feeding behavior	1/19	10/18723	0.0101041478407878	0.0439443326351505	0.0210885118274156	OPRK1	1
BP	GO:2000425	regulation of apoptotic cell clearance	1/19	10/18723	0.0101041478407878	0.0439443326351505	0.0210885118274156	C3	1
BP	GO:2000659	regulation of interleukin-1-mediated signaling pathway	1/19	10/18723	0.0101041478407878	0.0439443326351505	0.0210885118274156	IL1R2	1
BP	GO:2000849	regulation of glucocorticoid secretion	1/19	10/18723	0.0101041478407878	0.0439443326351505	0.0210885118274156	GAL	1
BP	GO:0008643	carbohydrate transport	2/19	152/18723	0.0102269894853111	0.0440984290199953	0.0211624613731134	IL1B/C3	2
BP	GO:1901343	negative regulation of vasculature development	2/19	152/18723	0.0102269894853111	0.0440984290199953	0.0211624613731134	CXCL10/PRL	2
BP	GO:0009314	response to radiation	3/19	456/18723	0.0104039447290381	0.0446705541770187	0.0214370193745017	OPRK1/CXCL10/CCK	3
BP	GO:0001660	fever generation	1/19	11/18723	0.0111092256578685	0.0451984221322151	0.021690338720796	IL1B	1
BP	GO:0003093	regulation of glomerular filtration	1/19	11/18723	0.0111092256578685	0.0451984221322151	0.021690338720796	F2R	1
BP	GO:0031652	positive regulation of heat generation	1/19	11/18723	0.0111092256578685	0.0451984221322151	0.021690338720796	IL1B	1
BP	GO:0032276	regulation of gonadotropin secretion	1/19	11/18723	0.0111092256578685	0.0451984221322151	0.021690338720796	OPRK1	1
BP	GO:0032308	positive regulation of prostaglandin secretion	1/19	11/18723	0.0111092256578685	0.0451984221322151	0.021690338720796	IL1B	1
BP	GO:0032610	interleukin-1 alpha production	1/19	11/18723	0.0111092256578685	0.0451984221322151	0.021690338720796	IL1R2	1
BP	GO:0032650	regulation of interleukin-1 alpha production	1/19	11/18723	0.0111092256578685	0.0451984221322151	0.021690338720796	IL1R2	1
BP	GO:0033083	regulation of immature T cell proliferation	1/19	11/18723	0.0111092256578685	0.0451984221322151	0.021690338720796	IL1B	1
BP	GO:0051798	positive regulation of hair follicle development	1/19	11/18723	0.0111092256578685	0.0451984221322151	0.021690338720796	GAL	1
BP	GO:0060746	parental behavior	1/19	11/18723	0.0111092256578685	0.0451984221322151	0.021690338720796	OPRK1	1
BP	GO:0098883	synapse pruning	1/19	11/18723	0.0111092256578685	0.0451984221322151	0.021690338720796	C3	1
BP	GO:0099550	trans-synaptic signaling, modulating synaptic transmission	1/19	11/18723	0.0111092256578685	0.0451984221322151	0.021690338720796	F2R	1
BP	GO:1904181	positive regulation of membrane depolarization	1/19	11/18723	0.0111092256578685	0.0451984221322151	0.021690338720796	CCK	1
BP	GO:0051051	negative regulation of transport	3/19	470/18723	0.0112924642019291	0.045759423211833	0.021959558371961	OPRK1/IL1B/F2R	3
BP	GO:0002863	positive regulation of inflammatory response to antigenic stimulus	1/19	12/18723	0.0121133366407941	0.0468289527607709	0.0224728165144798	C3	1
BP	GO:0032096	negative regulation of response to food	1/19	12/18723	0.0121133366407941	0.0468289527607709	0.0224728165144798	CCK	1
BP	GO:0032099	negative regulation of appetite	1/19	12/18723	0.0121133366407941	0.0468289527607709	0.0224728165144798	CCK	1
BP	GO:0032105	negative regulation of response to extracellular stimulus	1/19	12/18723	0.0121133366407941	0.0468289527607709	0.0224728165144798	CCK	1
BP	GO:0032108	negative regulation of response to nutrient levels	1/19	12/18723	0.0121133366407941	0.0468289527607709	0.0224728165144798	CCK	1
BP	GO:0032306	regulation of prostaglandin secretion	1/19	12/18723	0.0121133366407941	0.0468289527607709	0.0224728165144798	IL1B	1
BP	GO:0033079	immature T cell proliferation	1/19	12/18723	0.0121133366407941	0.0468289527607709	0.0224728165144798	IL1B	1
BP	GO:0033127	regulation of histone phosphorylation	1/19	12/18723	0.0121133366407941	0.0468289527607709	0.0224728165144798	IL1B	1
BP	GO:0035933	glucocorticoid secretion	1/19	12/18723	0.0121133366407941	0.0468289527607709	0.0224728165144798	GAL	1
BP	GO:0042118	endothelial cell activation	1/19	12/18723	0.0121133366407941	0.0468289527607709	0.0224728165144798	CXCL10	1
BP	GO:0046541	saliva secretion	1/19	12/18723	0.0121133366407941	0.0468289527607709	0.0224728165144798	OPRK1	1
BP	GO:0070493	thrombin-activated receptor signaling pathway	1/19	12/18723	0.0121133366407941	0.0468289527607709	0.0224728165144798	F2R	1
BP	GO:0002706	regulation of lymphocyte mediated immunity	2/19	168/18723	0.0123814025296563	0.0475012743438143	0.0227954579293251	IL1B/C3	2
BP	GO:0002822	regulation of adaptive immune response based on somatic recombination of immune receptors built from immunoglobulin superfamily domains	2/19	168/18723	0.0123814025296563	0.0475012743438143	0.0227954579293251	IL1B/C3	2
BP	GO:0007259	receptor signaling pathway via JAK-STAT	2/19	170/18723	0.0126635947076444	0.0483998752273228	0.023226688857721	F2R/PRL	2
BP	GO:0046890	regulation of lipid biosynthetic process	2/19	171/18723	0.0128057514170708	0.0487585025653754	0.0233987910699209	IL1B/C3	2
BP	GO:0016322	neuron remodeling	1/19	13/18723	0.0131164816679877	0.0488359040701093	0.0234359353943459	C3	1
BP	GO:0031392	regulation of prostaglandin biosynthetic process	1/19	13/18723	0.0131164816679877	0.0488359040701093	0.0234359353943459	IL1B	1
BP	GO:0048820	hair follicle maturation	1/19	13/18723	0.0131164816679877	0.0488359040701093	0.0234359353943459	GAL	1
BP	GO:0060100	positive regulation of phagocytosis, engulfment	1/19	13/18723	0.0131164816679877	0.0488359040701093	0.0234359353943459	C3	1
BP	GO:0070486	leukocyte aggregation	1/19	13/18723	0.0131164816679877	0.0488359040701093	0.0234359353943459	IL1B	1
BP	GO:1905155	positive regulation of membrane invagination	1/19	13/18723	0.0131164816679877	0.0488359040701093	0.0234359353943459	C3	1
BP	GO:0007584	response to nutrient	2/19	174/18723	0.01323644698386	0.0491013787011571	0.0235633344139922	CXCL10/TNC	2
BP	GO:0010950	positive regulation of endopeptidase activity	2/19	179/18723	0.0139682728191939	0.051225135407686	0.0245825072114502	F2R/CCK	2
BP	GO:0002864	regulation of acute inflammatory response to antigenic stimulus	1/19	14/18723	0.0141186616171224	0.051225135407686	0.0245825072114502	C3	1
BP	GO:0030213	hyaluronan biosynthetic process	1/19	14/18723	0.0141186616171224	0.051225135407686	0.0245825072114502	IL1B	1
BP	GO:0031650	regulation of heat generation	1/19	14/18723	0.0141186616171224	0.051225135407686	0.0245825072114502	IL1B	1
BP	GO:0033605	positive regulation of catecholamine secretion	1/19	14/18723	0.0141186616171224	0.051225135407686	0.0245825072114502	OPRK1	1
BP	GO:0048148	behavioral response to cocaine	1/19	14/18723	0.0141186616171224	0.051225135407686	0.0245825072114502	OPRK1	1
BP	GO:0045766	positive regulation of angiogenesis	2/19	181/18723	0.0142658702176014	0.051225135407686	0.0245825072114502	IL1B/C3	2
BP	GO:0097696	receptor signaling pathway via STAT	2/19	181/18723	0.0142658702176014	0.051225135407686	0.0245825072114502	F2R/PRL	2
BP	GO:1904018	positive regulation of vasculature development	2/19	181/18723	0.0142658702176014	0.051225135407686	0.0245825072114502	IL1B/C3	2
BP	GO:0002819	regulation of adaptive immune response	2/19	183/18723	0.0145662319445292	0.0521181845107446	0.0250110738875828	IL1B/C3	2
BP	GO:0014048	regulation of glutamate secretion	1/19	15/18723	0.0151198773651193	0.0524259665340392	0.0251587758652736	CCK	1
BP	GO:0032310	prostaglandin secretion	1/19	15/18723	0.0151198773651193	0.0524259665340392	0.0251587758652736	IL1B	1
BP	GO:0044793	negative regulation by host of viral process	1/19	15/18723	0.0151198773651193	0.0524259665340392	0.0251587758652736	CCL8	1
BP	GO:0045217	cell-cell junction maintenance	1/19	15/18723	0.0151198773651193	0.0524259665340392	0.0251587758652736	F2R	1
BP	GO:0060099	regulation of phagocytosis, engulfment	1/19	15/18723	0.0151198773651193	0.0524259665340392	0.0251587758652736	C3	1
BP	GO:0090594	inflammatory response to wounding	1/19	15/18723	0.0151198773651193	0.0524259665340392	0.0251587758652736	F2R	1
BP	GO:0140374	antiviral innate immune response	1/19	15/18723	0.0151198773651193	0.0524259665340392	0.0251587758652736	CXCL10	1
BP	GO:1901741	positive regulation of myoblast fusion	1/19	15/18723	0.0151198773651193	0.0524259665340392	0.0251587758652736	CXCL9	1
BP	GO:2001279	regulation of unsaturated fatty acid biosynthetic process	1/19	15/18723	0.0151198773651193	0.0524259665340392	0.0251587758652736	IL1B	1
BP	GO:0032872	regulation of stress-activated MAPK cascade	2/19	192/18723	0.0159517688734244	0.0531542841707307	0.0255082893104545	OPRK1/IL1B	2
BP	GO:0001977	renal system process involved in regulation of blood volume	1/19	16/18723	0.0161201297881503	0.0531542841707307	0.0255082893104545	F2R	1
BP	GO:0001991	regulation of systemic arterial blood pressure by circulatory renin-angiotensin	1/19	16/18723	0.0161201297881503	0.0531542841707307	0.0255082893104545	F2R	1
BP	GO:0002399	MHC class II protein complex assembly	1/19	16/18723	0.0161201297881503	0.0531542841707307	0.0255082893104545	HLA-DQA1	1
BP	GO:0002503	peptide antigen assembly with MHC class II protein complex	1/19	16/18723	0.0161201297881503	0.0531542841707307	0.0255082893104545	HLA-DQA1	1
BP	GO:0002827	positive regulation of T-helper 1 type immune response	1/19	16/18723	0.0161201297881503	0.0531542841707307	0.0255082893104545	IL1B	1
BP	GO:0010819	regulation of T cell chemotaxis	1/19	16/18723	0.0161201297881503	0.0531542841707307	0.0255082893104545	CXCL10	1
BP	GO:0030949	positive regulation of vascular endothelial growth factor receptor signaling pathway	1/19	16/18723	0.0161201297881503	0.0531542841707307	0.0255082893104545	IL1B	1
BP	GO:0032274	gonadotropin secretion	1/19	16/18723	0.0161201297881503	0.0531542841707307	0.0255082893104545	OPRK1	1
BP	GO:0034116	positive regulation of heterotypic cell-cell adhesion	1/19	16/18723	0.0161201297881503	0.0531542841707307	0.0255082893104545	IL1B	1
BP	GO:0044849	estrous cycle	1/19	16/18723	0.0161201297881503	0.0531542841707307	0.0255082893104545	OPRK1	1
BP	GO:0051044	positive regulation of membrane protein ectodomain proteolysis	1/19	16/18723	0.0161201297881503	0.0531542841707307	0.0255082893104545	IL1B	1
BP	GO:0071639	positive regulation of monocyte chemotactic protein-1 production	1/19	16/18723	0.0161201297881503	0.0531542841707307	0.0255082893104545	IL1B	1
BP	GO:1905153	regulation of membrane invagination	1/19	16/18723	0.0161201297881503	0.0531542841707307	0.0255082893104545	C3	1
BP	GO:2000846	regulation of corticosteroid hormone secretion	1/19	16/18723	0.0161201297881503	0.0531542841707307	0.0255082893104545	GAL	1
BP	GO:0030073	insulin secretion	2/19	195/18723	0.0164258284940705	0.0538105875016789	0.0258232437022297	GAL/IL1B	2
BP	GO:0070302	regulation of stress-activated protein kinase signaling cascade	2/19	195/18723	0.0164258284940705	0.0538105875016789	0.0258232437022297	OPRK1/IL1B	2
BP	GO:0071674	mononuclear cell migration	2/19	196/18723	0.0165851935037715	0.0541568292728331	0.0259894021861178	CXCL10/CCL8	2
BP	GO:0010952	positive regulation of peptidase activity	2/19	197/18723	0.016745228789929	0.0545030188678657	0.0261555356311285	F2R/CCK	2
BP	GO:0016264	gap junction assembly	1/19	17/18723	0.0171194197616376	0.0546629574034566	0.0262322887753274	IL1B	1
BP	GO:0046827	positive regulation of protein export from nucleus	1/19	17/18723	0.0171194197616376	0.0546629574034566	0.0262322887753274	IL1B	1
BP	GO:0048521	negative regulation of behavior	1/19	17/18723	0.0171194197616376	0.0546629574034566	0.0262322887753274	CCK	1
BP	GO:0051797	regulation of hair follicle development	1/19	17/18723	0.0171194197616376	0.0546629574034566	0.0262322887753274	GAL	1
BP	GO:1901550	regulation of endothelial cell development	1/19	17/18723	0.0171194197616376	0.0546629574034566	0.0262322887753274	IL1B	1
BP	GO:1903140	regulation of establishment of endothelial barrier	1/19	17/18723	0.0171194197616376	0.0546629574034566	0.0262322887753274	IL1B	1
BP	GO:0045216	cell-cell junction organization	2/19	200/18723	0.0172293425942456	0.0548403996138605	0.0263174417843366	IL1B/F2R	2
BP	GO:0002501	peptide antigen assembly with MHC protein complex	1/19	18/18723	0.0181177481602545	0.0555647656343366	0.0266650588824734	HLA-DQA1	1
BP	GO:0006957	complement activation, alternative pathway	1/19	18/18723	0.0181177481602545	0.0555647656343366	0.0266650588824734	C3	1
BP	GO:0015732	prostaglandin transport	1/19	18/18723	0.0181177481602545	0.0555647656343366	0.0266650588824734	IL1B	1
BP	GO:0030730	sequestering of triglyceride	1/19	18/18723	0.0181177481602545	0.0555647656343366	0.0266650588824734	IL1B	1
BP	GO:0031649	heat generation	1/19	18/18723	0.0181177481602545	0.0555647656343366	0.0266650588824734	IL1B	1
BP	GO:0032095	regulation of response to food	1/19	18/18723	0.0181177481602545	0.0555647656343366	0.0266650588824734	CCK	1
BP	GO:0032305	positive regulation of icosanoid secretion	1/19	18/18723	0.0181177481602545	0.0555647656343366	0.0266650588824734	IL1B	1
BP	GO:0035743	CD4-positive, alpha-beta T cell cytokine production	1/19	18/18723	0.0181177481602545	0.0555647656343366	0.0266650588824734	IL1B	1
BP	GO:0035930	corticosteroid hormone secretion	1/19	18/18723	0.0181177481602545	0.0555647656343366	0.0266650588824734	GAL	1
BP	GO:0060602	branch elongation of an epithelium	1/19	18/18723	0.0181177481602545	0.0555647656343366	0.0266650588824734	TNC	1
BP	GO:0097709	connective tissue replacement	1/19	18/18723	0.0181177481602545	0.0555647656343366	0.0266650588824734	F2R	1
BP	GO:0150078	positive regulation of neuroinflammatory response	1/19	18/18723	0.0181177481602545	0.0555647656343366	0.0266650588824734	IL1B	1
BP	GO:0016064	immunoglobulin mediated immune response	2/19	207/18723	0.0183821458794279	0.0562048036131598	0.0269722076699739	HLA-DQA1/C3	2
BP	GO:0043281	regulation of cysteine-type endopeptidase activity involved in apoptotic process	2/19	209/18723	0.0187174361403206	0.0567269173548462	0.0272227656180995	F2R/CCK	2
BP	GO:0002685	regulation of leukocyte migration	2/19	210/18723	0.0188860608168277	0.0567269173548462	0.0272227656180995	CXCL10/CCL8	2
BP	GO:0019724	B cell mediated immunity	2/19	210/18723	0.0188860608168277	0.0567269173548462	0.0272227656180995	HLA-DQA1/C3	2
BP	GO:0002396	MHC protein complex assembly	1/19	19/18723	0.0191151158579264	0.0567269173548462	0.0272227656180995	HLA-DQA1	1
BP	GO:0002888	positive regulation of myeloid leukocyte mediated immunity	1/19	19/18723	0.0191151158579264	0.0567269173548462	0.0272227656180995	C3	1
BP	GO:0010829	negative regulation of glucose transmembrane transport	1/19	19/18723	0.0191151158579264	0.0567269173548462	0.0272227656180995	IL1B	1
BP	GO:0044827	modulation by host of viral genome replication	1/19	19/18723	0.0191151158579264	0.0567269173548462	0.0272227656180995	CCL8	1
BP	GO:0048245	eosinophil chemotaxis	1/19	19/18723	0.0191151158579264	0.0567269173548462	0.0272227656180995	CCL8	1
BP	GO:0051957	positive regulation of amino acid transport	1/19	19/18723	0.0191151158579264	0.0567269173548462	0.0272227656180995	CCK	1
BP	GO:2000831	regulation of steroid hormone secretion	1/19	19/18723	0.0191151158579264	0.0567269173548462	0.0272227656180995	GAL	1
BP	GO:0050870	positive regulation of T cell activation	2/19	216/18723	0.0199114376820076	0.0583118604637398	0.0279833663484642	IL1B/HLA-DQA1	2
BP	GO:0070374	positive regulation of ERK1 and ERK2 cascade	2/19	217/18723	0.0200845927674159	0.0583118604637398	0.0279833663484642	F2R/CCL8	2
BP	GO:0003159	morphogenesis of an endothelium	1/19	20/18723	0.020111523727831	0.0583118604637398	0.0279833663484642	CXCL10	1
BP	GO:0014047	glutamate secretion	1/19	20/18723	0.020111523727831	0.0583118604637398	0.0279833663484642	CCK	1
BP	GO:0051900	regulation of mitochondrial depolarization	1/19	20/18723	0.020111523727831	0.0583118604637398	0.0279833663484642	CCK	1
BP	GO:0060252	positive regulation of glial cell proliferation	1/19	20/18723	0.020111523727831	0.0583118604637398	0.0279833663484642	IL1B	1
BP	GO:0061154	endothelial tube morphogenesis	1/19	20/18723	0.020111523727831	0.0583118604637398	0.0279833663484642	CXCL10	1
BP	GO:0071379	cellular response to prostaglandin stimulus	1/19	20/18723	0.020111523727831	0.0583118604637398	0.0279833663484642	TNC	1
BP	GO:0071805	potassium ion transmembrane transport	2/19	219/18723	0.0204328271350579	0.0590737036655399	0.0283489684274668	GAL/OPRK1	2
BP	GO:0032303	regulation of icosanoid secretion	1/19	21/18723	0.0211069726423996	0.0601608344524892	0.028870673254546	IL1B	1
BP	GO:0071605	monocyte chemotactic protein-1 production	1/19	21/18723	0.0211069726423996	0.0601608344524892	0.028870673254546	IL1B	1
BP	GO:0071637	regulation of monocyte chemotactic protein-1 production	1/19	21/18723	0.0211069726423996	0.0601608344524892	0.028870673254546	IL1B	1
BP	GO:0090026	positive regulation of monocyte chemotaxis	1/19	21/18723	0.0211069726423996	0.0601608344524892	0.028870673254546	CXCL10	1
BP	GO:0150146	cell junction disassembly	1/19	21/18723	0.0211069726423996	0.0601608344524892	0.028870673254546	C3	1
BP	GO:0050670	regulation of lymphocyte proliferation	2/19	225/18723	0.0214928279901418	0.0610880660339524	0.0293156438116093	GAL/IL1B	2
BP	GO:0002703	regulation of leukocyte mediated immunity	2/19	226/18723	0.0216717117944452	0.0614234752825708	0.0294766038599787	IL1B/C3	2
BP	GO:0032944	regulation of mononuclear cell proliferation	2/19	227/18723	0.0218512255008113	0.0614335444754146	0.0294814359800644	GAL/IL1B	2
BP	GO:0008211	glucocorticoid metabolic process	1/19	22/18723	0.0221014634733157	0.0614335444754146	0.0294814359800644	GAL	1
BP	GO:0010866	regulation of triglyceride biosynthetic process	1/19	22/18723	0.0221014634733157	0.0614335444754146	0.0294814359800644	C3	1
BP	GO:0030277	maintenance of gastrointestinal epithelium	1/19	22/18723	0.0221014634733157	0.0614335444754146	0.0294814359800644	SERPINA3	1
BP	GO:0032098	regulation of appetite	1/19	22/18723	0.0221014634733157	0.0614335444754146	0.0294814359800644	CCK	1
BP	GO:0045663	positive regulation of myoblast differentiation	1/19	22/18723	0.0221014634733157	0.0614335444754146	0.0294814359800644	CXCL9	1
BP	GO:2000193	positive regulation of fatty acid transport	1/19	22/18723	0.0221014634733157	0.0614335444754146	0.0294814359800644	IL1B	1
BP	GO:0071695	anatomical structure maturation	2/19	229/18723	0.022212137349888	0.0615715565550466	0.0295476668043622	GAL/C3	2
BP	GO:0003081	regulation of systemic arterial blood pressure by renin-angiotensin	1/19	23/18723	0.0230949970915184	0.0621409388409122	0.0298209085251887	F2R	1
BP	GO:0030194	positive regulation of blood coagulation	1/19	23/18723	0.0230949970915184	0.0621409388409122	0.0298209085251887	F2R	1
BP	GO:0035929	steroid hormone secretion	1/19	23/18723	0.0230949970915184	0.0621409388409122	0.0298209085251887	GAL	1
BP	GO:0045662	negative regulation of myoblast differentiation	1/19	23/18723	0.0230949970915184	0.0621409388409122	0.0298209085251887	CXCL10	1
BP	GO:0045723	positive regulation of fatty acid biosynthetic process	1/19	23/18723	0.0230949970915184	0.0621409388409122	0.0298209085251887	IL1B	1
BP	GO:0051882	mitochondrial depolarization	1/19	23/18723	0.0230949970915184	0.0621409388409122	0.0298209085251887	CCK	1
BP	GO:0060143	positive regulation of syncytium formation by plasma membrane fusion	1/19	23/18723	0.0230949970915184	0.0621409388409122	0.0298209085251887	CXCL9	1
BP	GO:0060353	regulation of cell adhesion molecule production	1/19	23/18723	0.0230949970915184	0.0621409388409122	0.0298209085251887	IL1B	1
BP	GO:0071305	cellular response to vitamin D	1/19	23/18723	0.0230949970915184	0.0621409388409122	0.0298209085251887	TNC	1
BP	GO:0072677	eosinophil migration	1/19	23/18723	0.0230949970915184	0.0621409388409122	0.0298209085251887	CCL8	1
BP	GO:1900048	positive regulation of hemostasis	1/19	23/18723	0.0230949970915184	0.0621409388409122	0.0298209085251887	F2R	1
BP	GO:0002699	positive regulation of immune effector process	2/19	235/18723	0.0233098538504833	0.0623863197218504	0.0299386647248982	IL1B/C3	2
BP	GO:2000116	regulation of cysteine-type endopeptidase activity	2/19	235/18723	0.0233098538504833	0.0623863197218504	0.0299386647248982	F2R/CCK	2
BP	GO:0030072	peptide hormone secretion	2/19	236/18723	0.0234949775827693	0.0627154295794028	0.0300966017490222	GAL/IL1B	2
BP	GO:0051403	stress-activated MAPK cascade	2/19	239/18723	0.0240540443976421	0.0632926107721508	0.0303735860989926	OPRK1/IL1B	2
BP	GO:1903039	positive regulation of leukocyte cell-cell adhesion	2/19	239/18723	0.0240540443976421	0.0632926107721508	0.0303735860989926	IL1B/HLA-DQA1	2
BP	GO:0002438	acute inflammatory response to antigenic stimulus	1/19	24/18723	0.0240875743672011	0.0632926107721508	0.0303735860989926	C3	1
BP	GO:0002726	positive regulation of T cell cytokine production	1/19	24/18723	0.0240875743672011	0.0632926107721508	0.0303735860989926	IL1B	1
BP	GO:0050820	positive regulation of coagulation	1/19	24/18723	0.0240875743672011	0.0632926107721508	0.0303735860989926	F2R	1
BP	GO:0051043	regulation of membrane protein ectodomain proteolysis	1/19	24/18723	0.0240875743672011	0.0632926107721508	0.0303735860989926	IL1B	1
BP	GO:0006813	potassium ion transport	2/19	241/18723	0.0244298223092231	0.0639012851902531	0.030665683780206	GAL/OPRK1	2
BP	GO:0002790	peptide secretion	2/19	242/18723	0.0246186273907323	0.0639012851902531	0.030665683780206	GAL/IL1B	2
BP	GO:0003071	renal system process involved in regulation of systemic arterial blood pressure	1/19	25/18723	0.0250791961698119	0.0639012851902531	0.030665683780206	F2R	1
BP	GO:0003094	glomerular filtration	1/19	25/18723	0.0250791961698119	0.0639012851902531	0.030665683780206	F2R	1
BP	GO:0010996	response to auditory stimulus	1/19	25/18723	0.0250791961698119	0.0639012851902531	0.030665683780206	CXCL10	1
BP	GO:0032104	regulation of response to extracellular stimulus	1/19	25/18723	0.0250791961698119	0.0639012851902531	0.030665683780206	CCK	1
BP	GO:0032107	regulation of response to nutrient levels	1/19	25/18723	0.0250791961698119	0.0639012851902531	0.030665683780206	CCK	1
BP	GO:0035902	response to immobilization stress	1/19	25/18723	0.0250791961698119	0.0639012851902531	0.030665683780206	GAL	1
BP	GO:0050951	sensory perception of temperature stimulus	1/19	25/18723	0.0250791961698119	0.0639012851902531	0.030665683780206	OPRK1	1
BP	GO:0050995	negative regulation of lipid catabolic process	1/19	25/18723	0.0250791961698119	0.0639012851902531	0.030665683780206	IL1B	1
BP	GO:0060740	prostate gland epithelium morphogenesis	1/19	25/18723	0.0250791961698119	0.0639012851902531	0.030665683780206	TNC	1
BP	GO:1901623	regulation of lymphocyte chemotaxis	1/19	25/18723	0.0250791961698119	0.0639012851902531	0.030665683780206	CXCL10	1
BP	GO:0031098	stress-activated protein kinase signaling cascade	2/19	247/18723	0.0255717624511154	0.0649922123757567	0.0311892104666925	OPRK1/IL1B	2
BP	GO:0043122	regulation of I-kappaB kinase/NF-kappaB signaling	2/19	249/18723	0.0259572436460922	0.065110129055368	0.0312457976792752	IL1B/F2R	2
BP	GO:0034114	regulation of heterotypic cell-cell adhesion	1/19	26/18723	0.0260698633680562	0.065110129055368	0.0312457976792752	IL1B	1
BP	GO:0042634	regulation of hair cycle	1/19	26/18723	0.0260698633680562	0.065110129055368	0.0312457976792752	GAL	1
BP	GO:0045745	positive regulation of G protein-coupled receptor signaling pathway	1/19	26/18723	0.0260698633680562	0.065110129055368	0.0312457976792752	C3	1
BP	GO:0060352	cell adhesion molecule production	1/19	26/18723	0.0260698633680562	0.065110129055368	0.0312457976792752	IL1B	1
BP	GO:0097205	renal filtration	1/19	26/18723	0.0260698633680562	0.065110129055368	0.0312457976792752	F2R	1
BP	GO:1900017	positive regulation of cytokine production involved in inflammatory response	1/19	26/18723	0.0260698633680562	0.065110129055368	0.0312457976792752	IL17D	1
BP	GO:0010951	negative regulation of endopeptidase activity	2/19	252/18723	0.0265399625263926	0.0661164244697744	0.0317287102979461	SERPINA3/C3	2
BP	GO:0097305	response to alcohol	2/19	253/18723	0.026735396271892	0.0661164244697744	0.0317287102979461	OPRK1/TNC	2
BP	GO:0002825	regulation of T-helper 1 type immune response	1/19	27/18723	0.0270595768298951	0.0661164244697744	0.0317287102979461	IL1B	1
BP	GO:0003401	axis elongation	1/19	27/18723	0.0270595768298951	0.0661164244697744	0.0317287102979461	TNC	1
BP	GO:0032967	positive regulation of collagen biosynthetic process	1/19	27/18723	0.0270595768298951	0.0661164244697744	0.0317287102979461	F2R	1
BP	GO:0048873	homeostasis of number of cells within a tissue	1/19	27/18723	0.0270595768298951	0.0661164244697744	0.0317287102979461	F2R	1
BP	GO:0060512	prostate gland morphogenesis	1/19	27/18723	0.0270595768298951	0.0661164244697744	0.0317287102979461	TNC	1
BP	GO:1901018	positive regulation of potassium ion transmembrane transporter activity	1/19	27/18723	0.0270595768298951	0.0661164244697744	0.0317287102979461	GAL	1
BP	GO:0007611	learning or memory	2/19	255/18723	0.0271280473047439	0.0661164244697744	0.0317287102979461	OPRK1/CCK	2
BP	GO:0043547	positive regulation of GTPase activity	2/19	255/18723	0.0271280473047439	0.0661164244697744	0.0317287102979461	F2R/CCL8	2
BP	GO:0010714	positive regulation of collagen metabolic process	1/19	28/18723	0.0280483374225479	0.0675436096881881	0.0324136043571713	F2R	1
BP	GO:0010818	T cell chemotaxis	1/19	28/18723	0.0280483374225479	0.0675436096881881	0.0324136043571713	CXCL10	1
BP	GO:0010884	positive regulation of lipid storage	1/19	28/18723	0.0280483374225479	0.0675436096881881	0.0324136043571713	C3	1
BP	GO:0019098	reproductive behavior	1/19	28/18723	0.0280483374225479	0.0675436096881881	0.0324136043571713	OPRK1	1
BP	GO:0050996	positive regulation of lipid catabolic process	1/19	28/18723	0.0280483374225479	0.0675436096881881	0.0324136043571713	IL1B	1
BP	GO:0010466	negative regulation of peptidase activity	2/19	262/18723	0.0285209200641124	0.0684520358098196	0.0328495503338553	SERPINA3/C3	2
BP	GO:0043588	skin development	2/19	263/18723	0.0287222462165753	0.0684520358098196	0.0328495503338553	GAL/LGR5	2
BP	GO:0015833	peptide transport	2/19	264/18723	0.028924154678539	0.0684520358098196	0.0328495503338553	GAL/IL1B	2
BP	GO:0010955	negative regulation of protein processing	1/19	29/18723	0.0290361460124904	0.0684520358098196	0.0328495503338553	IL1R2	1
BP	GO:0035066	positive regulation of histone acetylation	1/19	29/18723	0.0290361460124904	0.0684520358098196	0.0328495503338553	IL1B	1
BP	GO:0060441	epithelial tube branching involved in lung morphogenesis	1/19	29/18723	0.0290361460124904	0.0684520358098196	0.0328495503338553	TNC	1
BP	GO:0090025	regulation of monocyte chemotaxis	1/19	29/18723	0.0290361460124904	0.0684520358098196	0.0328495503338553	CXCL10	1
BP	GO:1903318	negative regulation of protein maturation	1/19	29/18723	0.0290361460124904	0.0684520358098196	0.0328495503338553	IL1R2	1
BP	GO:2000406	positive regulation of T cell migration	1/19	29/18723	0.0290361460124904	0.0684520358098196	0.0328495503338553	CXCL10	1
BP	GO:0001894	tissue homeostasis	2/19	268/18723	0.0297375865798004	0.0696395643601067	0.0334194351944594	F2R/SERPINA3	2
BP	GO:0050708	regulation of protein secretion	2/19	268/18723	0.0297375865798004	0.0696395643601067	0.0334194351944594	IL1B/F2R	2
BP	GO:0010669	epithelial structure maintenance	1/19	30/18723	0.0300230034654573	0.0696395643601067	0.0334194351944594	SERPINA3	1
BP	GO:0019886	antigen processing and presentation of exogenous peptide antigen via MHC class II	1/19	30/18723	0.0300230034654573	0.0696395643601067	0.0334194351944594	HLA-DQA1	1
BP	GO:0034694	response to prostaglandin	1/19	30/18723	0.0300230034654573	0.0696395643601067	0.0334194351944594	TNC	1
BP	GO:0044788	modulation by host of viral process	1/19	30/18723	0.0300230034654573	0.0696395643601067	0.0334194351944594	CCL8	1
BP	GO:0046825	regulation of protein export from nucleus	1/19	30/18723	0.0300230034654573	0.0696395643601067	0.0334194351944594	IL1B	1
BP	GO:0046942	carboxylic acid transport	2/19	273/18723	0.0307673285220396	0.0709478250391392	0.0340472583777623	IL1B/CCK	2
BP	GO:0001516	prostaglandin biosynthetic process	1/19	31/18723	0.0310089106464424	0.0709478250391392	0.0340472583777623	IL1B	1
BP	GO:0007190	activation of adenylate cyclase activity	1/19	31/18723	0.0310089106464424	0.0709478250391392	0.0340472583777623	LGR5	1
BP	GO:0030212	hyaluronan metabolic process	1/19	31/18723	0.0310089106464424	0.0709478250391392	0.0340472583777623	IL1B	1
BP	GO:0045987	positive regulation of smooth muscle contraction	1/19	31/18723	0.0310089106464424	0.0709478250391392	0.0340472583777623	F2R	1
BP	GO:0046457	prostanoid biosynthetic process	1/19	31/18723	0.0310089106464424	0.0709478250391392	0.0340472583777623	IL1B	1
BP	GO:1901889	negative regulation of cell junction assembly	1/19	32/18723	0.031993868419699	0.0728709102380954	0.0349701306238839	IL1B	1
BP	GO:2000191	regulation of fatty acid transport	1/19	32/18723	0.031993868419699	0.0728709102380954	0.0349701306238839	IL1B	1
BP	GO:0021700	developmental maturation	2/19	280/18723	0.0322328666302846	0.0732499153827864	0.035152011972335	GAL/C3	2
BP	GO:0007249	I-kappaB kinase/NF-kappaB signaling	2/19	281/18723	0.0324444839775826	0.0735251881123068	0.0352841130161819	IL1B/F2R	2
BP	GO:0051146	striated muscle cell differentiation	2/19	283/18723	0.0328693974756803	0.0735251881123068	0.0352841130161819	CXCL10/CXCL9	2
BP	GO:0010737	protein kinase A signaling	1/19	33/18723	0.0329778776487414	0.0735251881123068	0.0352841130161819	GAL	1
BP	GO:0030947	regulation of vascular endothelial growth factor receptor signaling pathway	1/19	33/18723	0.0329778776487414	0.0735251881123068	0.0352841130161819	IL1B	1
BP	GO:0035025	positive regulation of Rho protein signal transduction	1/19	33/18723	0.0329778776487414	0.0735251881123068	0.0352841130161819	F2R	1
BP	GO:0071295	cellular response to vitamin	1/19	33/18723	0.0329778776487414	0.0735251881123068	0.0352841130161819	TNC	1
BP	GO:1901099	negative regulation of signal transduction in absence of ligand	1/19	33/18723	0.0329778776487414	0.0735251881123068	0.0352841130161819	IL1B	1
BP	GO:2001240	negative regulation of extrinsic apoptotic signaling pathway in absence of ligand	1/19	33/18723	0.0329778776487414	0.0735251881123068	0.0352841130161819	IL1B	1
BP	GO:0015850	organic hydroxy compound transport	2/19	284/18723	0.0330826911823462	0.0735251881123068	0.0352841130161819	GAL/OPRK1	2
BP	GO:0022409	positive regulation of cell-cell adhesion	2/19	284/18723	0.0330826911823462	0.0735251881123068	0.0352841130161819	IL1B/HLA-DQA1	2
BP	GO:0046651	lymphocyte proliferation	2/19	288/18723	0.0339414172895894	0.0740099085293952	0.0355167262255718	GAL/IL1B	2
BP	GO:0001662	behavioral fear response	1/19	34/18723	0.0339609391963429	0.0740099085293952	0.0355167262255718	CCK	1
BP	GO:0002495	antigen processing and presentation of peptide antigen via MHC class II	1/19	34/18723	0.0339609391963429	0.0740099085293952	0.0355167262255718	HLA-DQA1	1
BP	GO:0014072	response to isoquinoline alkaloid	1/19	34/18723	0.0339609391963429	0.0740099085293952	0.0355167262255718	OPRK1	1
BP	GO:0032743	positive regulation of interleukin-2 production	1/19	34/18723	0.0339609391963429	0.0740099085293952	0.0355167262255718	IL1B	1
BP	GO:0032770	positive regulation of monooxygenase activity	1/19	34/18723	0.0339609391963429	0.0740099085293952	0.0355167262255718	IL1B	1
BP	GO:0043278	response to morphine	1/19	34/18723	0.0339609391963429	0.0740099085293952	0.0355167262255718	OPRK1	1
BP	GO:0051482	positive regulation of cytosolic calcium ion concentration involved in phospholipase C-activating G protein-coupled signaling pathway	1/19	34/18723	0.0339609391963429	0.0740099085293952	0.0355167262255718	F2R	1
BP	GO:2000758	positive regulation of peptidyl-lysine acetylation	1/19	34/18723	0.0339609391963429	0.0740099085293952	0.0355167262255718	IL1B	1
BP	GO:0032943	mononuclear cell proliferation	2/19	291/18723	0.0345912567071441	0.0748567758171139	0.0359231306409393	GAL/IL1B	2
BP	GO:0002209	behavioral defense response	1/19	35/18723	0.0349430539245398	0.0748567758171139	0.0359231306409393	CCK	1
BP	GO:0032350	regulation of hormone metabolic process	1/19	35/18723	0.0349430539245398	0.0748567758171139	0.0359231306409393	GAL	1
BP	GO:0034331	cell junction maintenance	1/19	35/18723	0.0349430539245398	0.0748567758171139	0.0359231306409393	F2R	1
BP	GO:0045907	positive regulation of vasoconstriction	1/19	35/18723	0.0349430539245398	0.0748567758171139	0.0359231306409393	F2R	1
BP	GO:0046627	negative regulation of insulin receptor signaling pathway	1/19	35/18723	0.0349430539245398	0.0748567758171139	0.0359231306409393	IL1B	1
BP	GO:0098801	regulation of renal system process	1/19	35/18723	0.0349430539245398	0.0748567758171139	0.0359231306409393	F2R	1
BP	GO:2000403	positive regulation of lymphocyte migration	1/19	35/18723	0.0349430539245398	0.0748567758171139	0.0359231306409393	CXCL10	1
BP	GO:0050890	cognition	2/19	296/18723	0.0356852634560314	0.0759906513603378	0.0364672678793546	OPRK1/CCK	2
BP	GO:0002504	antigen processing and presentation of peptide or polysaccharide antigen via MHC class II	1/19	36/18723	0.0359242226946295	0.0759906513603378	0.0364672678793546	HLA-DQA1	1
BP	GO:0014046	dopamine secretion	1/19	36/18723	0.0359242226946295	0.0759906513603378	0.0364672678793546	OPRK1	1
BP	GO:0014059	regulation of dopamine secretion	1/19	36/18723	0.0359242226946295	0.0759906513603378	0.0364672678793546	OPRK1	1
BP	GO:0051955	regulation of amino acid transport	1/19	36/18723	0.0359242226946295	0.0759906513603378	0.0364672678793546	CCK	1
BP	GO:0060251	regulation of glial cell proliferation	1/19	36/18723	0.0359242226946295	0.0759906513603378	0.0364672678793546	IL1B	1
BP	GO:0042886	amide transport	2/19	301/18723	0.0367928162921473	0.0767764667721167	0.0368443740182293	GAL/IL1B	2
BP	GO:0001990	regulation of systemic arterial blood pressure by hormone	1/19	37/18723	0.0369044463671721	0.0767764667721167	0.0368443740182293	F2R	1
BP	GO:0002369	T cell cytokine production	1/19	37/18723	0.0369044463671721	0.0767764667721167	0.0368443740182293	IL1B	1
BP	GO:0002724	regulation of T cell cytokine production	1/19	37/18723	0.0369044463671721	0.0767764667721167	0.0368443740182293	IL1B	1
BP	GO:0031646	positive regulation of nervous system process	1/19	37/18723	0.0369044463671721	0.0767764667721167	0.0368443740182293	CCK	1
BP	GO:0033363	secretory granule organization	1/19	37/18723	0.0369044463671721	0.0767764667721167	0.0368443740182293	F2R	1
BP	GO:1900016	negative regulation of cytokine production involved in inflammatory response	1/19	37/18723	0.0369044463671721	0.0767764667721167	0.0368443740182293	IL1R2	1
BP	GO:1900077	negative regulation of cellular response to insulin stimulus	1/19	37/18723	0.0369044463671721	0.0767764667721167	0.0368443740182293	IL1B	1
BP	GO:0015849	organic acid transport	2/19	303/18723	0.0372395968449523	0.0773143070299524	0.0371024789878234	IL1B/CCK	2
BP	GO:0002478	antigen processing and presentation of exogenous peptide antigen	1/19	38/18723	0.0378837258019906	0.0780095496616501	0.0374361200191529	HLA-DQA1	1
BP	GO:0032941	secretion by tissue	1/19	38/18723	0.0378837258019906	0.0780095496616501	0.0374361200191529	OPRK1	1
BP	GO:0042596	fear response	1/19	38/18723	0.0378837258019906	0.0780095496616501	0.0374361200191529	CCK	1
BP	GO:0097242	amyloid-beta clearance	1/19	38/18723	0.0378837258019906	0.0780095496616501	0.0374361200191529	C3	1
BP	GO:0002440	production of molecular mediator of immune response	2/19	308/18723	0.0383658635460103	0.0786812120283016	0.0377584450816533	IL1B/HLA-DQA1	2
BP	GO:0006909	phagocytosis	2/19	308/18723	0.0383658635460103	0.0786812120283016	0.0377584450816533	IL1B/C3	2
BP	GO:0016572	histone phosphorylation	1/19	39/18723	0.0388620618581725	0.0792157988179719	0.0380149887395202	IL1B	1
BP	GO:0045923	positive regulation of fatty acid metabolic process	1/19	39/18723	0.0388620618581725	0.0792157988179719	0.0380149887395202	IL1B	1
BP	GO:0090207	regulation of triglyceride metabolic process	1/19	39/18723	0.0388620618581725	0.0792157988179719	0.0380149887395202	C3	1
BP	GO:0060249	anatomical structure homeostasis	2/19	314/18723	0.0397347806477416	0.0802355498854618	0.0385043586117703	F2R/SERPINA3	2
BP	GO:0002714	positive regulation of B cell mediated immunity	1/19	40/18723	0.0398394553940697	0.0802355498854618	0.0385043586117703	C3	1
BP	GO:0002891	positive regulation of immunoglobulin mediated immune response	1/19	40/18723	0.0398394553940697	0.0802355498854618	0.0385043586117703	C3	1
BP	GO:0032094	response to food	1/19	40/18723	0.0398394553940697	0.0802355498854618	0.0385043586117703	CCK	1
BP	GO:0045429	positive regulation of nitric oxide biosynthetic process	1/19	40/18723	0.0398394553940697	0.0802355498854618	0.0385043586117703	IL1B	1
BP	GO:0150077	regulation of neuroinflammatory response	1/19	40/18723	0.0398394553940697	0.0802355498854618	0.0385043586117703	IL1B	1
BP	GO:1904407	positive regulation of nitric oxide metabolic process	1/19	41/18723	0.0408159072672971	0.0820383474755036	0.0393695058564828	IL1B	1
BP	GO:0019432	triglyceride biosynthetic process	1/19	42/18723	0.0417914183347374	0.0833350614619567	0.0399917878801315	C3	1
BP	GO:0032965	regulation of collagen biosynthetic process	1/19	42/18723	0.0417914183347374	0.0833350614619567	0.0399917878801315	F2R	1
BP	GO:1902895	positive regulation of pri-miRNA transcription by RNA polymerase II	1/19	42/18723	0.0417914183347374	0.0833350614619567	0.0399917878801315	PRL	1
BP	GO:2000404	regulation of T cell migration	1/19	42/18723	0.0417914183347374	0.0833350614619567	0.0399917878801315	CXCL10	1
BP	GO:0008544	epidermis development	2/19	324/18723	0.0420578273684538	0.083700883263846	0.0401673426543938	GAL/LGR5	2
BP	GO:0002861	regulation of inflammatory response to antigenic stimulus	1/19	43/18723	0.0427659894525387	0.0842790690578351	0.0404448091039634	C3	1
BP	GO:0006509	membrane protein ectodomain proteolysis	1/19	43/18723	0.0427659894525387	0.0842790690578351	0.0404448091039634	IL1B	1
BP	GO:0042088	T-helper 1 type immune response	1/19	43/18723	0.0427659894525387	0.0842790690578351	0.0404448091039634	IL1B	1
BP	GO:0045840	positive regulation of mitotic nuclear division	1/19	43/18723	0.0427659894525387	0.0842790690578351	0.0404448091039634	IL1B	1
BP	GO:2001239	regulation of extrinsic apoptotic signaling pathway in absence of ligand	1/19	43/18723	0.0427659894525387	0.0842790690578351	0.0404448091039634	IL1B	1
BP	GO:0050863	regulation of T cell activation	2/19	329/18723	0.0432385074228062	0.085035217860115	0.0408076784890229	IL1B/HLA-DQA1	2
BP	GO:0071214	cellular response to abiotic stimulus	2/19	331/18723	0.043714309641846	0.085035217860115	0.0408076784890229	TNFRSF8/IL1B	2
BP	GO:0104004	cellular response to environmental stimulus	2/19	331/18723	0.043714309641846	0.085035217860115	0.0408076784890229	TNFRSF8/IL1B	2
BP	GO:0008542	visual learning	1/19	44/18723	0.0437396214761147	0.085035217860115	0.0408076784890229	CCK	1
BP	GO:0044058	regulation of digestive system process	1/19	44/18723	0.0437396214761147	0.085035217860115	0.0408076784890229	OPRK1	1
BP	GO:0050999	regulation of nitric-oxide synthase activity	1/19	44/18723	0.0437396214761147	0.085035217860115	0.0408076784890229	IL1B	1
BP	GO:0150076	neuroinflammatory response	1/19	44/18723	0.0437396214761147	0.085035217860115	0.0408076784890229	IL1B	1
BP	GO:0003254	regulation of membrane depolarization	1/19	45/18723	0.0447123152601474	0.0857694412499786	0.0411600260549686	CCK	1
BP	GO:0030850	prostate gland development	1/19	45/18723	0.0447123152601474	0.0857694412499786	0.0411600260549686	TNC	1
BP	GO:0031670	cellular response to nutrient	1/19	45/18723	0.0447123152601474	0.0857694412499786	0.0411600260549686	TNC	1
BP	GO:0032309	icosanoid secretion	1/19	45/18723	0.0447123152601474	0.0857694412499786	0.0411600260549686	IL1B	1
BP	GO:0042551	neuron maturation	1/19	45/18723	0.0447123152601474	0.0857694412499786	0.0411600260549686	C3	1
BP	GO:0045933	positive regulation of muscle contraction	1/19	45/18723	0.0447123152601474	0.0857694412499786	0.0411600260549686	F2R	1
BP	GO:1901985	positive regulation of protein acetylation	1/19	45/18723	0.0447123152601474	0.0857694412499786	0.0411600260549686	IL1B	1
BP	GO:1903037	regulation of leukocyte cell-cell adhesion	2/19	336/18723	0.0449125606154152	0.08599008284811	0.041265910083074	IL1B/HLA-DQA1	2
BP	GO:0001655	urogenital system development	2/19	338/18723	0.0453953352714772	0.0867497978956828	0.0416304908789464	LGR5/TNC	2
BP	GO:0002697	regulation of immune effector process	2/19	339/18723	0.0456374625479072	0.0868083395546413	0.0416585845236399	IL1B/C3	2
BP	GO:0010828	positive regulation of glucose transmembrane transport	1/19	46/18723	0.0456840716585872	0.0868083395546413	0.0416585845236399	C3	1
BP	GO:0061028	establishment of endothelial barrier	1/19	46/18723	0.0456840716585872	0.0868083395546413	0.0416585845236399	IL1B	1
BP	GO:0003044	regulation of systemic arterial blood pressure mediated by a chemical signal	1/19	47/18723	0.0466548915246522	0.0878260924409964	0.0421469954857424	F2R	1
BP	GO:0007595	lactation	1/19	47/18723	0.0466548915246522	0.0878260924409964	0.0421469954857424	PRL	1
BP	GO:0010712	regulation of collagen metabolic process	1/19	47/18723	0.0466548915246522	0.0878260924409964	0.0421469954857424	F2R	1
BP	GO:0019884	antigen processing and presentation of exogenous antigen	1/19	47/18723	0.0466548915246522	0.0878260924409964	0.0421469954857424	HLA-DQA1	1
BP	GO:0045601	regulation of endothelial cell differentiation	1/19	47/18723	0.0466548915246522	0.0878260924409964	0.0421469954857424	IL1B	1
BP	GO:0043087	regulation of GTPase activity	2/19	348/18723	0.0478386035114913	0.0898866870448691	0.0431358573268372	F2R/CCL8	2
BP	GO:0006692	prostanoid metabolic process	1/19	49/18723	0.0485937250688738	0.0902966272458447	0.0433325841459377	IL1B	1
BP	GO:0006693	prostaglandin metabolic process	1/19	49/18723	0.0485937250688738	0.0902966272458447	0.0433325841459377	IL1B	1
BP	GO:0009409	response to cold	1/19	49/18723	0.0485937250688738	0.0902966272458447	0.0433325841459377	CXCL10	1
BP	GO:0009994	oocyte differentiation	1/19	49/18723	0.0485937250688738	0.0902966272458447	0.0433325841459377	LGR5	1
BP	GO:0032692	negative regulation of interleukin-1 production	1/19	49/18723	0.0485937250688738	0.0902966272458447	0.0433325841459377	IL1R2	1
BP	GO:0042304	regulation of fatty acid biosynthetic process	1/19	49/18723	0.0485937250688738	0.0902966272458447	0.0433325841459377	IL1B	1
BP	GO:0015711	organic anion transport	2/19	354/18723	0.0493277573503309	0.0910888818103147	0.043712780379474	IL1B/CCK	2
BP	GO:0007632	visual behavior	1/19	50/18723	0.0495617404498144	0.0910888818103147	0.043712780379474	CCK	1
BP	GO:0015872	dopamine transport	1/19	50/18723	0.0495617404498144	0.0910888818103147	0.043712780379474	OPRK1	1
BP	GO:0046460	neutral lipid biosynthetic process	1/19	50/18723	0.0495617404498144	0.0910888818103147	0.043712780379474	C3	1
BP	GO:0046463	acylglycerol biosynthetic process	1/19	50/18723	0.0495617404498144	0.0910888818103147	0.043712780379474	C3	1
BP	GO:0060425	lung morphogenesis	1/19	50/18723	0.0495617404498144	0.0910888818103147	0.043712780379474	TNC	1
CC	GO:0035578	azurophil granule lumen	2/19	91/19550	0.00348038322254305	0.0725553273694423	0.0468427376700961	SERPINA3/C3	2
CC	GO:0032588	trans-Golgi network membrane	2/19	100/19550	0.00418522653245458	0.0725553273694423	0.0468427376700961	LGR5/HLA-DQA1	2
CC	GO:0043679	axon terminus	2/19	122/19550	0.00616182162318358	0.0725553273694423	0.0468427376700961	OPRK1/CCK	2
CC	GO:0062023	collagen-containing extracellular matrix	3/19	425/19550	0.00763019501770203	0.0725553273694423	0.0468427376700961	SERPINA3/TNC/NDP	3
CC	GO:0044306	neuron projection terminus	2/19	141/19550	0.00814981013452387	0.0725553273694423	0.0468427376700961	OPRK1/CCK	2
CC	GO:0072562	blood microparticle	2/19	146/19550	0.0087150158595997	0.0725553273694423	0.0468427376700961	SERPINA3/C3	2
CC	GO:0005614	interstitial matrix	1/19	10/19550	0.00967849465689086	0.0725553273694423	0.0468427376700961	TNC	1
CC	GO:0005766	primary lysosome	2/19	155/19550	0.00977563310941315	0.0725553273694423	0.0468427376700961	SERPINA3/C3	2
CC	GO:0042582	azurophil granule	2/19	155/19550	0.00977563310941315	0.0725553273694423	0.0468427376700961	SERPINA3/C3	2
CC	GO:0043204	perikaryon	2/19	158/19550	0.0101413965597626	0.0725553273694423	0.0468427376700961	OPRK1/CCK	2
CC	GO:0031094	platelet dense tubular network	1/19	11/19550	0.0106414480141849	0.0725553273694423	0.0468427376700961	F2R	1
CC	GO:0005775	vacuolar lumen	2/19	174/19550	0.0121935474782381	0.0762096717389878	0.0492020336841185	SERPINA3/C3	2
CC	GO:0043194	axon initial segment	1/19	16/19550	0.0154429236414195	0.0878601746210737	0.056723761860623	CCK	1
CC	GO:0042613	MHC class II protein complex	1/19	17/19550	0.0164005659292671	0.0878601746210737	0.056723761860623	HLA-DQA1	1
CC	GO:0030658	transport vesicle membrane	2/19	212/19550	0.01772751100299	0.0886375550149502	0.0572256495535117	OPRK1/HLA-DQA1	2
CC	GO:0042611	MHC protein complex	1/19	25/19550	0.024029999245706	0.105929663807952	0.0683896776865371	HLA-DQA1	1
CC	GO:0005802	trans-Golgi network	2/19	259/19550	0.0257757667966887	0.105929663807952	0.0683896776865371	LGR5/HLA-DQA1	2
CC	GO:0071556	integral component of lumenal side of endoplasmic reticulum membrane	1/19	29/19550	0.0278236588495403	0.105929663807952	0.0683896776865371	HLA-DQA1	1
CC	GO:0098553	lumenal side of endoplasmic reticulum membrane	1/19	29/19550	0.0278236588495403	0.105929663807952	0.0683896776865371	HLA-DQA1	1
CC	GO:0045211	postsynaptic membrane	2/19	277/19550	0.0291871405615527	0.105929663807952	0.0683896776865371	OPRK1/F2R	2
CC	GO:0150034	distal axon	2/19	294/19550	0.0325672122446681	0.105929663807952	0.0683896776865371	OPRK1/CCK	2
CC	GO:0030285	integral component of synaptic vesicle membrane	1/19	35/19550	0.033487964176687	0.105929663807952	0.0683896776865371	OPRK1	1
CC	GO:0031904	endosome lumen	1/19	35/19550	0.033487964176687	0.105929663807952	0.0683896776865371	PRL	1
CC	GO:0098576	lumenal side of membrane	1/19	36/19550	0.0344289700019822	0.105929663807952	0.0683896776865371	HLA-DQA1	1
CC	GO:0005788	endoplasmic reticulum lumen	2/19	313/19550	0.0365201406272673	0.105929663807952	0.0683896776865371	TNC/C3	2
CC	GO:0034774	secretory granule lumen	2/19	322/19550	0.0384551181447722	0.105929663807952	0.0683896776865371	SERPINA3/C3	2
CC	GO:0060205	cytoplasmic vesicle lumen	2/19	325/19550	0.0391088499051802	0.105929663807952	0.0683896776865371	SERPINA3/C3	2
CC	GO:0031983	vesicle lumen	2/19	327/19550	0.0395470744883019	0.105929663807952	0.0683896776865371	SERPINA3/C3	2
CC	GO:0098563	intrinsic component of synaptic vesicle membrane	1/19	47/19550	0.0447229122996881	0.115662704223331	0.0746734651827822	OPRK1	1
MF	GO:0048018	receptor ligand activity	10/19	487/18368	1.16824443125541e-11	4.6649627638891e-10	1.73311310113527e-10	GAL/IL17D/IL1B/CXCL10/CCL8/ENDOU/CXCL9/NDP/PRL/CCK	10
MF	GO:0030546	signaling receptor activator activity	10/19	495/18368	1.37204787173209e-11	4.6649627638891e-10	1.73311310113527e-10	GAL/IL17D/IL1B/CXCL10/CCL8/ENDOU/CXCL9/NDP/PRL/CCK	10
MF	GO:0005125	cytokine activity	6/19	235/18368	9.71227195655232e-08	2.20144831015186e-06	8.17875533183353e-07	IL17D/IL1B/CXCL10/CCL8/CXCL9/NDP	6
MF	GO:0001664	G protein-coupled receptor binding	6/19	295/18368	3.71196077563357e-07	6.31033331857707e-06	2.34439627934752e-06	GAL/CXCL10/CCL8/CXCL9/NDP/C3	6
MF	GO:0005126	cytokine receptor binding	5/19	271/18368	6.61407924131503e-06	8.99514776818844e-05	3.34185056403286e-05	IL1B/CXCL10/CCL8/CXCL9/PRL	5
MF	GO:0008528	G protein-coupled peptide receptor activity	4/19	147/18368	1.39005520293829e-05	0.000142595339607225	5.29765967581023e-05	GAL/LGR5/OPRK1/F2R	4
MF	GO:0001653	peptide receptor activity	4/19	153/18368	1.62752212492597e-05	0.000142595339607225	5.29765967581023e-05	GAL/LGR5/OPRK1/F2R	4
MF	GO:0008009	chemokine activity	3/19	49/18368	1.67759223067324e-05	0.000142595339607225	5.29765967581023e-05	CXCL10/CCL8/CXCL9	3
MF	GO:0042379	chemokine receptor binding	3/19	72/18368	5.34947657121711e-05	0.000404182674269737	0.000150160745858726	CXCL10/CCL8/CXCL9	3
MF	GO:0045236	CXCR chemokine receptor binding	2/19	18/18368	0.000153578125605352	0.00104433125411639	0.000387986843634573	CXCL10/CXCL9	2
MF	GO:0005179	hormone activity	3/19	122/18368	0.000256304510971657	0.00158442788600661	0.000588641939073662	GAL/PRL/CCK	3
MF	GO:0005184	neuropeptide hormone activity	2/19	30/18368	0.000433423826329933	0.00245606834920295	0.000912471213326175	GAL/CCK	2
MF	GO:0140375	immune receptor activity	2/19	144/18368	0.00956373873365958	0.0500216298168694	0.0185838872384654	HLA-DQA1/IL1R2	2
MF	GO:0032395	MHC class II receptor activity	1/19	10/18368	0.0102985708446496	0.0500216298168694	0.0185838872384654	HLA-DQA1	1
MF	GO:0008603	cAMP-dependent protein kinase regulator activity	1/19	11/18368	0.0113228832508997	0.0513304040707453	0.01907011915941	CXCL10	1
MF	GO:0008201	heparin binding	2/19	166/18368	0.012550402273609	0.0533392096628383	0.0198164246425406	CXCL10/CCL8	2
MF	GO:0004866	endopeptidase inhibitor activity	2/19	180/18368	0.0146373508175185	0.0564973077628754	0.0209897118623686	SERPINA3/C3	2
MF	GO:0030414	peptidase inhibitor activity	2/19	187/18368	0.0157335944781164	0.0564973077628754	0.0209897118623686	SERPINA3/C3	2
MF	GO:0016004	phospholipase activator activity	1/19	16/18368	0.0164293979944158	0.0564973077628754	0.0209897118623686	CCL8	1
MF	GO:0061135	endopeptidase regulator activity	2/19	194/18368	0.0168643429653106	0.0564973077628754	0.0209897118623686	SERPINA3/C3	2
MF	GO:0005149	interleukin-1 receptor binding	1/19	17/18368	0.0174476979855939	0.0564973077628754	0.0209897118623686	IL1B	1
MF	GO:0060229	lipase activator activity	1/19	18/18368	0.0184649991538286	0.0570736337481975	0.0212038267795161	CCL8	1
MF	GO:0016500	protein-hormone receptor activity	1/19	20/18368	0.0204966087220196	0.058073724712389	0.0215753776021259	LGR5	1
MF	GO:0031681	G-protein beta-subunit binding	1/19	20/18368	0.0204966087220196	0.058073724712389	0.0215753776021259	F2R	1
MF	GO:0051428	peptide hormone receptor binding	1/19	21/18368	0.0215109189702365	0.0584448261160865	0.0217132480926637	CCK	1
MF	GO:0005539	glycosaminoglycan binding	2/19	230/18368	0.0232060338990343	0.0584448261160865	0.0217132480926637	CXCL10/CCL8	2
MF	GO:0061134	peptidase regulator activity	2/19	230/18368	0.0232060338990343	0.0584448261160865	0.0217132480926637	SERPINA3/C3	2
MF	GO:0001965	G-protein alpha-subunit binding	1/19	24/18368	0.0245478826440154	0.0596162864211803	0.0221484655434726	F2R	1
MF	GO:0030247	polysaccharide binding	1/19	25/18368	0.0255582179160262	0.0599296144237856	0.022264872231747	ENDOU	1
MF	GO:0042923	neuropeptide binding	1/19	26/18368	0.0265675617452578	0.0602198066225843	0.0223726835749539	OPRK1	1
MF	GO:0023026	MHC class II protein complex binding	1/19	27/18368	0.0275759150506141	0.0604891039819922	0.0224727321295327	HLA-DQA1	1
MF	GO:0033612	receptor serine/threonine kinase binding	1/19	29/18368	0.0295896537613052	0.0621711979032239	0.0230976586637364	OPRK1	1
MF	GO:1901681	sulfur compound binding	2/19	265/18368	0.0301713166295057	0.0621711979032239	0.0230976586637364	CXCL10/CCL8	2
MF	GO:0051427	hormone receptor binding	1/19	33/18368	0.0336052852390348	0.0639287904916893	0.0237506342383985	CCK	1
MF	GO:0023023	MHC protein complex binding	1/19	36/18368	0.0366066724472051	0.0639287904916893	0.0237506342383985	HLA-DQA1	1
MF	GO:0042605	peptide antigen binding	1/19	36/18368	0.0366066724472051	0.0639287904916893	0.0237506342383985	HLA-DQA1	1
MF	GO:0043394	proteoglycan binding	1/19	36/18368	0.0366066724472051	0.0639287904916893	0.0237506342383985	TNC	1
MF	GO:0005109	frizzled binding	1/19	37/18368	0.0376051708774643	0.0639287904916893	0.0237506342383985	NDP	1
MF	GO:0042056	chemoattractant activity	1/19	37/18368	0.0376051708774643	0.0639287904916893	0.0237506342383985	CXCL10	1
MF	GO:0071855	neuropeptide receptor binding	1/19	37/18368	0.0376051708774643	0.0639287904916893	0.0237506342383985	GAL	1
MF	GO:0042277	peptide binding	2/19	321/18368	0.0428113801844353	0.0710042403058927	0.0263792843241707	OPRK1/HLA-DQA1	2
MF	GO:0008188	neuropeptide receptor activity	1/19	45/18368	0.0455579377298759	0.0737604706102753	0.027403270814963	GAL	1
MF	GO:0005044	scavenger receptor activity	1/19	47/18368	0.0475363791788794	0.0749918563369479	0.0278607515802902	ENDOU	1
MF	GO:0048020	CCR chemokine receptor binding	1/19	48/18368	0.0485241423356721	0.0749918563369479	0.0278607515802902	CCL8	1
