# Supplementary material for: GAL and F2R as immune diagnostic biomarkers for fetal growth restriction
Source: iScience. 2026 Mar 4;29(4):115228. doi: 10.1016/j.isci.2026.115228 (PMC13015252; doi:10.1016/j.isci.2026.115228)
Supplement: Data S1. GO and KEGG enrichment analysis results, related to Figure 2 — The file contains the full lists of significantly enriched GO terms (supplemental S1.txt) and KEGG pathways (supplemental S2.txt). Provided as two separate text files. [file mmc5.zip › Data1/Supplementary S2.txt]

category	subcategory	ID	Description	GeneRatio	BgRatio	pvalue	p.adjust	qvalue	geneID	Count
Environmental Information Processing	Signaling molecules and interaction	hsa04060	Cytokine-cytokine receptor interaction	8/16	297/8779	1.5884978313937e-08	1.33433817837071e-06	8.86214579619645e-07	TNFRSF8/IL17D/IL1B/CXCL10/CCL8/CXCL9/IL1R2/PRL	8
Environmental Information Processing	Signaling molecules and interaction	hsa04080	Neuroactive ligand-receptor interaction	6/16	366/8779	2.82858872952233e-05	0.00118800726639938	0.000789027382445704	GAL/OPRK1/F2R/PRL/CCK/C3	6
Human Diseases	Infectious disease: parasitic	hsa05140	Leishmaniasis	3/16	77/8779	0.000334673549789019	0.00937085939409255	0.00622375373291861	IL1B/HLA-DQA1/C3	3
Organismal Systems	Immune system	hsa04657	IL-17 signaling pathway	3/16	94/8779	0.0006017789713123	0.0100954795031104	0.0067050177150984	IL17D/IL1B/CXCL10	3
Organismal Systems	Immune system	hsa04640	Hematopoietic cell lineage	3/16	99/8779	0.000700251619410572	0.0100954795031104	0.0067050177150984	IL1B/HLA-DQA1/IL1R2	3
Environmental Information Processing	Signaling molecules and interaction	hsa04061	Viral protein interaction with cytokine and cytokine receptor	3/16	100/8779	0.000721105678793602	0.0100954795031104	0.0067050177150984	CXCL10/CCL8/CXCL9	3
Organismal Systems	Immune system	hsa04620	Toll-like receptor signaling pathway	3/16	108/8779	0.000902366647641485	0.0108283997716978	0.00719179433458627	IL1B/CXCL10/CXCL9	3
Human Diseases	Immune disease	hsa05332	Graft-versus-host disease	2/16	42/8779	0.00256985449463421	0.0251286262640435	0.0166894384961692	IL1B/HLA-DQA1	2
Human Diseases	Endocrine and metabolic disease	hsa04940	Type I diabetes mellitus	2/16	43/8779	0.00269235281400466	0.0251286262640435	0.0166894384961692	IL1B/HLA-DQA1	2
Human Diseases	Infectious disease: viral	hsa05164	Influenza A	3/16	171/8779	0.00337386157559575	0.0283404372350043	0.0188225961585868	IL1B/CXCL10/HLA-DQA1	3
Human Diseases	Infectious disease: bacterial	hsa05152	Tuberculosis	3/16	180/8779	0.00389929250649858	0.029776415504171	0.0197763160616674	IL1B/HLA-DQA1/C3	3
Human Diseases	Infectious disease: bacterial	hsa05134	Legionellosis	2/16	56/8779	0.0045286833760131	0.0302034655321824	0.0200599457795196	IL1B/C3	2
Organismal Systems	Immune system	hsa04062	Chemokine signaling pathway	3/16	192/8779	0.00467434585617108	0.0302034655321824	0.0200599457795196	CXCL10/CCL8/CXCL9	3
Human Diseases	Immune disease	hsa05321	Inflammatory bowel disease	2/16	65/8779	0.0060585392423689	0.0363512354542134	0.0241430511162069	IL1B/HLA-DQA1	2
Human Diseases	Infectious disease: viral	hsa05171	Coronavirus disease - COVID-19	3/16	233/8779	0.00800277763047983	0.0430767837315481	0.0286098939570432	IL1B/CXCL10/C3	3
Human Diseases	Infectious disease: bacterial	hsa05133	Pertussis	2/16	76/8779	0.00820510166315202	0.0430767837315481	0.0286098939570432	IL1B/C3	2
Organismal Systems	Immune system	hsa04623	Cytosolic DNA-sensing pathway	2/16	83/8779	0.0097247645633564	0.0480517778424669	0.0319140880407362	IL1B/CXCL10	2
Organismal Systems	Immune system	hsa04610	Complement and coagulation cascades	2/16	86/8779	0.0104117577739441	0.0485882029450726	0.0322703603519906	F2R/C3	2
Human Diseases	Immune disease	hsa05323	Rheumatoid arthritis	2/16	93/8779	0.0120964300152776	0.0534789537517534	0.035518603368959	IL1B/HLA-DQA1	2
Human Diseases	Infectious disease: bacterial	hsa05150	Staphylococcus aureus infection	2/16	96/8779	0.0128529124764768	0.0539822324012024	0.0358528611185931	HLA-DQA1/C3	2
Human Diseases	Infectious disease: parasitic	hsa05142	Chagas disease	2/16	102/8779	0.0144267821424134	0.0546701856217565	0.0363097724054273	IL1B/C3	2
Human Diseases	Infectious disease: parasitic	hsa05146	Amoebiasis	2/16	102/8779	0.0144267821424134	0.0546701856217565	0.0363097724054273	IL1B/IL1R2	2
Organismal Systems	Immune system	hsa04625	C-type lectin receptor signaling pathway	2/16	104/8779	0.0149692174916714	0.0546701856217565	0.0363097724054273	IL17D/IL1B	2
Organismal Systems	Immune system	hsa04659	Th17 cell differentiation	2/16	108/8779	0.0160804272374455	0.0562814953310591	0.0373799405080969	IL1B/HLA-DQA1	2
Environmental Information Processing	Signal transduction	hsa04668	TNF signaling pathway	2/16	118/8779	0.0190091845736678	0.0638708601675237	0.0424204961012375	IL1B/CXCL10	2
Human Diseases	Immune disease	hsa05322	Systemic lupus erythematosus	2/16	137/8779	0.025143907752826	0.0774944945399761	0.051468774569157	HLA-DQA1/C3	2
Environmental Information Processing	Signal transduction	hsa04151	PI3K-Akt signaling pathway	3/16	359/8779	0.0255504459500158	0.0774944945399761	0.051468774569157	F2R/TNC/PRL	3
Human Diseases	Cardiovascular disease	hsa05418	Fluid shear stress and atherosclerosis	2/16	139/8779	0.025831498179992	0.0774944945399761	0.051468774569157	IL1B/IL1R2	2
Human Diseases	Endocrine and metabolic disease	hsa04936	Alcoholic liver disease	2/16	142/8779	0.0268773828387052	0.0778517296017669	0.0517060359510482	IL1B/C3	2
Cellular Processes	Transport and catabolism	hsa04145	Phagosome	2/16	152/8779	0.0304869856326609	0.0853635597714505	0.056695096088808	HLA-DQA1/C3	2
Human Diseases	Infectious disease: bacterial	hsa05130	Pathogenic Escherichia coli infection	2/16	198/8779	0.0493590445387454	0.133747088427568	0.0888295198829713	IL1B/F2R	2
