# Supplementary material for: GAL and F2R as immune diagnostic biomarkers for fetal growth restriction
Source: iScience. 2026 Mar 4;29(4):115228. doi: 10.1016/j.isci.2026.115228 (PMC13015252; doi:10.1016/j.isci.2026.115228)
Supplement: Table S3. The correlation of FGR and immune cell — This table is provided as a separate Excel file. [file mmc3.xls]

id	B cells naive	B cells memory	Plasma cells	T cells CD8	T cells CD4 naive	T cells CD4 memory resting	T cells CD4 memory activated	T cells follicular helper	T cells regulatory (Tregs)	T cells gamma delta	NK cells resting	NK cells activated	Monocytes	Macrophages M0	Macrophages M1	Macrophages M2	Dendritic cells resting	Dendritic cells activated	Mast cells resting	Mast cells activated	Eosinophils	Neutrophils
GSM4445724_Control	0.0457049805135931	0	0.0905561229594682	0.00081273141882067	0	0.317269306009445	0.00551575871350547	0	0	0.0052726675858759	0	0.000283582116534553	0.042543996523583	0.00258506896636433	0.0203929091513423	0.15168188902126	0.0146871820979861	0	0.28815730169517	0	0	0.0145365032270512
GSM4445725_Control	0.148043866178189	0	0.176035266690933	0	0	0.0542404985256897	0	0	0.0565993850583919	0.0174137873579673	0	0.0288276828810748	0	0.0156456080372216	0.0400482070563905	0.0969829113695174	0.00623853623670215	0	0.28483818272841	0	0.0568402304856109	0.0182458373939012
GSM4445726_Control	0	0.0858598480133725	0.0963592844571911	0.00649492117828553	0.0138163034025948	0.190511266755524	0	0	0	0	0.00347753198994182	0.0494176383853605	0.0703374690193617	0	0.0154970823364946	0.110146418421947	0	0.00261767390685914	0.28969900848744	0	0.0386810751042077	0.027084478541419
GSM4445727_Control	0.0775650196493579	0	0.088996233357144	0.171188206098613	0	0	0	0.103087017813319	0.0448109857569034	0	0.033501601720017	0.0102312343554167	0	0	0.0308311132061594	0.107015182503612	0.0376278895307233	0	0.141274124908034	0.115470614676258	0.0089102778244116	0.0294904986000312
GSM4445728_Control	0.0932967422312608	0	0.0646731780647992	0.00329218914993685	0	0.188556113392464	0.0547909217273213	0	0.0238856861870225	0	0.0251324522492569	0	0.0553954233498892	0	0.0432404292616656	0.122035959971277	0	0	0.298506778627278	0	0.0271941257878283	0
GSM4445729_Control	0.129122978639722	0	0.104893165482112	0.0220432111123671	0	0.176827973316534	0.0576734586269036	0	0	0	0.00666413649955434	0	0	0	0.0266065758032757	0.0817259567492256	0.0166057383117435	0	0.321519308198663	0	0.0551429572096771	0.00117454005022199
GSM4445730_Control	0.0665763089902019	0	0.106663861987063	0.0424350070610359	0	0	0.0293547289967382	0.00940963526211085	0.113803912601463	0	0	0.0133122512900345	0.0147942130371092	0	0.0632401048877944	0.118518145232195	0.0651835837175324	0	0.291725912212507	0	0.0649823347242155	0
GSM4445731_Control	0.0397893515712719	0	0.0312831378825598	0	0	0.273851671019053	0.069730022060928	0	0.00727228167638589	0	0.055625780934195	0	0.0398598222954079	0	0.0248229561630399	0.146115110969156	0	0	0.258941568734226	0	0.0527082966937768	0
GSM594041_Control	0.0970827806878679	0	0.0197562460084755	0	0	0.0752464712670655	0.0252864920877713	0	0.142705508679406	0.00531007809054945	0	0.000896007508996204	0.000708095945007971	0.00168481608095456	0.0311484154894577	0.151090637405715	0	0	0.449084450748733	0	0	0
GSM594042_Control	0.0504875829791577	0	0.094376257968173	0	0	0.108869815901409	0.059936167471068	0	0	0	0.0228081904639716	0	0.0146471258384085	0	0.0390179452784227	0.171934536774243	0.0257602612482726	0	0.358446030778476	0	0.0537160852983971	0
GSM594043_Control	0	0	0.038841680804862	0.0022299705314841	0	0.170952965962175	0.0697399920709411	0	0	0	0.00383236779037146	0.00155899098097824	0.0124561457997959	0	0.0242810211571871	0.125524527261407	0.0145341453313364	0	0.491029225315939	0	0	0.0450189669935235
GSM594044_Control	0.00881330592892229	0	0.112693410207076	0	0	0.215142192273396	0.0998074343251697	0.0202190314757831	0	0	0.0409491365323837	0	0.0325645664494772	0.0201713794200064	0.00873177100951726	0.0985896687643861	0	0.0028807056583017	0.29693727521245	0	0.0425001227431305	0
GSM594045_Control	0.0830358348966061	0	0.00540628729355028	0.0321679445149978	0	0.207596242761037	0.0336761822022163	0	0.0516471939008528	0	0.000618395407783531	0	0.0579357188243927	0	0.0229413560227368	0.165806318005218	0.0244928138967553	0	0.291508123041254	0	0	0.0231675892325993
GSM594046_Control	0.038669246120676	0	0	0.0144172123169801	0	0.223364158650186	0.0444724539878467	0	0.0789401072487081	0	0.0415239217706908	0	0.0553713974656916	0	0.0351891000447672	0.0924715806374445	0.0551534436445175	0	0.280663048115664	0	0.039764329996827	0
GSM594047_Control	0.0521717678043647	0	0	0.106747906073483	0	0	0	0.00371931624970759	0.0996736949825636	0	0.0232909330420859	0	0.0447502368971504	0	0.0204048434409536	0.173295682140452	0.00687490042232314	0	0.435659789412496	0	0.0196715839240985	0.0137393456103225
GSM594048_Control	0.102687097083943	0	0.0307216629203923	0	0	0.182076291827801	0.0355232684702379	0	0.0210899586058799	0	0.0167683554583014	0	0.0472107666289774	0	0.0343128660285547	0.0850190732644114	0.165606768192274	0	0.273150427758282	0	0.00583346376094593	0
GSM4445732_Treat	0.0484594380833186	0	0.0846347072156354	0	0	0.1740066393505	0.0312362305315888	0.0326722351405206	0.050127463341702	0.121965004943305	0	0.0227148930920009	0.0180485522188301	0.0193528995309518	0.136340206502952	0.0650945467631248	0.06092961867957	0	0.104839608292741	0.0295779563132589	0	0
GSM4445733_Treat	0.047794656002282	0	0.0554873151394776	0	0	0.0698632746214251	0	0	0.0449560673901697	0	0	0.030850521763198	0.0339038103796292	0	0.0733643991618876	0.140260815024774	0.000139956910759395	0	0.47364064612441	0	0.00219517784047989	0.0275433596415079
GSM4445734_Treat	0.00155859905222198	0	0.0101242291907761	0	0	0.295686187595127	0.0258224591004194	0	0.0395118604773295	0.0111276781578948	0.00858444889968855	0.0038743594085387	0.0669572030691806	0	0.0140822935449126	0.114915896039146	0.00625769514466138	0	0.400567027088919	0	0	0.000930063231184868
GSM4445735_Treat	0	0	0.0522225964987336	0.150949861167072	0	0	0.0657353386378217	0.101591415012453	0.148163373042742	0.02562863781113	0	0.0120275099055661	0.0321454686598668	0	0.127805989098292	0.056045064803238	0.0941187801072972	0	0	0.127670650702794	0	0.00589531455299472
GSM4445736_Treat	0	0.0249150700435017	0.0354653749573306	0.0134847667731444	0	0	0.100229454197753	0.0337317448517532	0.0319713212999506	0.145769455917055	0	0.0484696376030278	0.00901202850547828	0	0.085692648950096	0.068218649703549	0.174699396884006	0	0.149063722261368	0.0773676653767939	0	0.00190906267519191
GSM4445737_Treat	0.00973086360078122	0	0.0659576810367112	0	0	0.13965972683576	0	0	0.0385828061779414	0.0182092910188111	0	0.064694037882741	0.0295426907507547	0	0.0390064530165543	0.147587176371134	0.0198150744682371	0	0.404020994123452	0	0.0231932047171219	0
GSM4445738_Treat	0.0613765340264609	0	0.0483482354277956	0	0	0.172725038502156	0	0	0.122803941078014	0.141564019844931	0	0	0.0148565857761931	0	0.0588829007416771	0.0528950186865497	0.0699817782196961	0	0.0413368490601556	0.18832254399819	0	0.0269065546381803
GSM2680540_Treat	0.072041899333793	0	0.0738645126464929	0.0129821366813161	0	0.198469075374169	0.0463807391212086	0	0	0	0.0171999946653549	0.00608178480041792	0.0370702368420269	0	0.0377021619013843	0.152776714830607	0.0358541279238987	0	0.277154044583084	0	0.0324225712962463	0
GSM2680541_Treat	0.0340898788823545	0	0.0402076208893989	0	0	0.112068347354825	0.0517174883594486	0	0.0706624396353591	0	0.0603985977280241	0	0.0337444811564881	0.00195052495605074	0.0171241607109332	0.0616371418850503	0.082243344546341	0.0308447201541296	0.381793435079298	0	0.00211329594431274	0.0194045227179861
GSM2680542_Treat	0.0550581479421504	0	0.0456580736321225	0	0	0.281624673805554	0.030109230969015	0	0	0	0	0.0324167866761334	0	0	0.0611992390527901	0.13809690296475	0.0117496478714817	0	0.318918322350677	0	0	0.0251689747353256
GSM2680543_Treat	0.141957778819634	0	0.0807768474492162	0	0	0	0.116777367052974	0	0.119346846346064	0.0996834795780066	0	0	0.0229645988224894	0	0.0255381267872041	0.124146401948578	0.00964561353130643	0	0.197107061320866	0	0.062055878343662	0
GSM2680544_Treat	0.0646788588456694	0	0.0525887685926629	0	0	0.113524698199188	0	0.0403472231942086	0.0656212245884478	0.0209136885850108	0	0.00308668101548883	0	0	0.0870808373605588	0.0735305504971798	0.115164716823373	0	0.348757466455739	0	0.000213860759042924	0.0144914250834302
GSM2680545_Treat	0.0370771063322338	0	0.0713461962748748	0	0	0.175140724197487	0	0.0455285627723925	0	0	0	0.0342756795201424	0.0431927799228432	0	0.0864477644476616	0.089746110185872	0.171344613126905	0	0.171250510652773	0.0272491470815547	0.0181473815585977	0.0292534239266618
GSM2680546_Treat	0.12226891966512	0	0.0647281890436543	0.00502944646299008	0	0.192987249885552	0	0	0.0715758177717512	0	0.0119859712980138	0.00247088039479606	0.0471336052753107	0	0.0334733472303301	0.0388064999185356	0.140287289287796	0	0.269252783766151	0	0	0
GSM2680547_Treat	0.031145725743479	0	0.0840272078104103	0.0500127814133214	0	0.129931488579346	0	0	0	0	0.0220235199797854	0.045545287813161	0.0531058814633467	0	0.022851038274814	0.152232537834708	0.022521783276708	0	0.346376986721998	0	0.0310312148938403	0.00919454619508191
GSM2680548_Treat	0.0742604928346638	0	0.00816487138686812	0	0	0.20705989761282	0.0149938776525442	0	0.062744409774643	0	0.0291063156340622	0	0.038206141200142	0	0.0335120963836293	0.147410826401062	0.0065737655708431	0	0.377967305548722	0	0	0
GSM2680549_Treat	0.0065679180586451	0	0.023545195805199	0.0525862009587778	0	0.107513745910216	0.0634988019120427	0	0.0166669731830084	0	0	0.0391672321656555	0.0508032942063361	0	0.0263216317914306	0.157369474313299	0.00142300202322542	0	0.430159013544522	0	0.0243775161276429	0
GSM2680550_Treat	0.065401751537598	0	0.0644285510100513	0	0	0.138303389943401	0.0516617998387065	0	0.118457683904412	0	0.0633518017715503	0	0.0315657962324319	0.00513337824320302	0.0290602710216097	0.0450710860749031	0	0	0.317106638147674	0	0.0404340984613792	0.0300237538130803
GSM2680551_Treat	0.0299013867143839	0	0.127955414747897	0.147867797704267	0	0.0683560914270161	0.00845305377428423	0	0.0902667807686759	0	0	0.0360666387268972	0.0176849604702591	0.0102684709574382	0.00126164284748832	0.0952314614599684	0.023476499401859	0	0.325218568128524	0	0.0129678653590512	0.00502336751199097
GSM2680552_Treat	0.0856652592033308	0	0.126769297338275	0	0	0.0950382336864101	0	0.0235898880243295	0	0.00828320792145015	0	0.0145063687455663	0.0351725755170932	0	0.0335292850953455	0.182229877144467	0	0	0.347032595788315	0	0.0481834115354175	0
GSM2680553_Treat	0.00699983661320286	0	0	0	0	0.0856626985491276	0.0142425271223787	0.0554574464418342	0.100642181856907	0.124023996514658	0	0.0617799574045553	0	0.0278608769231032	0.0935484896227422	0.0481998534224121	0.0826826061193345	0	0.274752040257835	0	0.00346158209010491	0.0206859070618037
GSM2680554_Treat	0.00910084289424886	0	0.038319609080129	0.010684840751854	0	0.0977870730040846	0.0326193646078479	0	0.00816612908329011	0	0	0.0455971093434059	0.025674967694246	0	0.0637877790986136	0.156274060980041	0.0222390624828155	0	0.466106396447405	0	0.0236427645320178	0
GSM2680555_Treat	0.00571385703090344	0	0.11910541414002	0	0	0.0834663710479593	0	0	0.0788354032677738	0	0	0.0255093694561016	0.0265355157726349	0.00584640824572478	0.181755913780242	0.112120672639482	0.155238634072558	0	0.00983908078131102	0.19452775433378	0	0.00150560543151015
GSM2680556_Treat	0.14484696661862	0	0.19470359772013	0	0	0.0662873771723194	0.0395304557296482	0	0.0345622288306622	0.0798447003746399	0	0	0.0411773267866006	0	0.0434828384685966	0.00223052067014166	0.0835945154929765	0	0.260243470838989	0	0.0094960012966764	0
GSM2680557_Treat	0	0	0.0201928304517002	0	0	0.202996371666578	0	0	0.0910769693016761	0	0.0642710140549849	0	0.10568774874633	0	0.020530820541011	0	0.175054357191813	0	0.199543944583019	0.0901490534139961	0.0304968900488924	0
GSM2680558_Treat	0.037936321974389	0	0.129856828689926	0	0	0.139865348228399	0.0160500488570786	0	0	0.0271270008873365	0	0.0459615000546228	0.0312939707338123	0	0.146298946813593	0.152812496430996	0.00508030006626983	0	0.21642843123735	0.00814155588911411	0	0.0431472501371128
GSM2680559_Treat	0	0.026214089110537	0.018376464918528	0.0538795495726702	0	0.0824858457289963	0	0.0351426694978424	0	0	0	0.0295253106578732	0.113007717208296	0.0364475923409786	0.240484832001618	0.0811316374045139	0.111891902831735	0	0	0.171412388726411	0	0
GSM594049_Treat	0.0332634289041036	0	0.0417076137674756	0	0	0.0303638172079614	0	0.0539494493529895	0.0574689138741421	0.0163817769855948	0	0.0914793307958532	0.0579591863245514	0.0248357119254982	0.124048264418201	0.0693103069723428	0.15315551841901	0	0.234280505013494	0	0.0116619965977057	0.000134179441076953
GSM594050_Treat	0.137231623791748	0	0.0408896379196552	0.0101895514652453	0	0.164963962630986	0.0128832185597554	0	0.0450052614647062	0	0	0	0.0166761740815853	0	0.0305394662103807	0.12806045890383	0.0185443031134676	0	0.362453196498547	0	0	0.0325631453600924
GSM594051_Treat	0	0	0.0481637545461563	0.00139035603157033	0	0.0337893879291281	0.00482453177839633	0.0496081444713292	0.0540795539025189	0.00187916508499528	0	0.065381294674802	0.0275585334083764	0	0.360867011349281	0.0445531475013813	0.156465188495088	0	0.0433008888406103	0.0775234842502475	0	0.0306155577361192
GSM594052_Treat	0.0260861560142447	0	0.0737615080241319	0	0	0.152291263906575	0	0	0.0915518230502629	0	0.033774960989064	0	0	0	0.0245956120771305	0.0833910156901281	0.163585556538767	0	0.181501844198134	0.1295621216225	0	0.0398981378890611
GSM594053_Treat	0.0261674674870279	0	0.104971972919291	0	0	0.297256248123296	0	0	0.0124935447499553	0	0	0.058303546838947	0.00648502325793616	0.0074590660827027	0.0058579176875765	0.070788911211127	0.00563936083750699	0	0.387215850999741	0	0.017361089804892	0
GSM594054_Treat	0.121061042550346	0	0.117429352939489	0.0222536600848515	0	0.21728583526289	0	0	0	0	0	0.0406232323011543	0.0497141245902318	0.00675853019439338	0.00692724041146414	0.114436747759237	0	0.0400098924303276	0.253739594721843	0	0.0095831306134918	0.000177616140279922
GSM594055_Treat	0.028535755501465	0	0.0486801034766522	0.0479806139553227	0	0.0587693024005964	0.1223335673936	0.0236301256368447	0.0528322687105228	0	0.00411062350992572	0.0095936803441682	0.0160554921774439	0	0.146115794801895	0.116905482755715	0.107465441380472	0	0.19372199013478	0.0027275729662576	0	0.0205421848543391
GSM594056_Treat	0.153952210994636	0	0.0859276176275576	0	0	0.0699420774757721	0.0781693507700687	0	0.0247595615634794	0	0	0.0302646131225039	0.0453102098347467	0.0348441511003855	0.0614308951515474	0.0627222453895023	0.0484579190867847	0	0.289520755986132	0	0	0.0146983918968843
